# Supplementary material for: Identification of Riptortus pedestris Salivary Proteins and Their Roles in Inducing Plant Defenses
Source: Biology (Basel). 2021 Aug 5;10(8):753. doi: 10.3390/biology10080753 (PMC8389542; doi:10.3390/biology10080753)
Supplement: Supplementary file 1 [file biology-10-00753-s001.zip]

Archive with 7 entries (7 files):
- Figure S1.tif
- Table S1.pdf
- Table S2.xlsx
- Table S3.xlsx
- Table S4.xlsx
- Table S5.xlsx
- Table S6.xlsx
