# Supplementary material for: Identification of Riptortus pedestris Salivary Proteins and Their Roles in Inducing Plant Defenses
Source: Biology (Basel). 2021 Aug 5;10(8):753. doi: 10.3390/biology10080753 (PMC8389542; doi:10.3390/biology10080753)
Supplement: Supplementary file 1 [file biology-10-00753-s001.zip › Table S2.xlsx]

## Sheet: Table S2
Table S2. Riptortus pedestris genes expressed in the salivary glands
Gene_ID	Nr annotation	SG_replicate1	SG_replicate2	SG_mean
Rp.chr1.0276	-	43302.1	44793.3	44047.7
Rp.chr1.4167	putative secreted salivary protein precursor	38319.4	38766.1	38542.7
Rp.chr1.0596	-	33981.2	34054.4	34017.8
Rp.chr1.4166	-	28975.6	30301.3	29638.4
Rp.chr1.0275	-	28087.6	28526.5	28307.1
Rp.chr4.1614	-	31571.5	22850.6	27211
Rp.chr4.1821	venom serine protease-like; trypsin precursor	30236.5	22748.2	26492.4
Rp.chr1.0597	-	21067.5	21890.3	21478.9
Rp.chr3.0296	-	18436.7	21342.4	19889.5
Rp.chr1.0278	-	17541.9	17726.6	17634.3
Rp.chr1.4000	-	17046.8	17806.7	17426.7
Rp.chr1.0866	-	16374.4	18128.3	17251.4
Rp.chr4.1613	-	14216.1	14212.3	14214.2
Rp.chr4.2320	trialysin 1	13774.3	13065.4	13419.8
Rp.chr2.0785	-	13411.5	12997.9	13204.7
Rp.chr2.0784	-	12671.1	12300.1	12485.6
Rp.chr5.1278	uncharacterized protein LOC106682271 isoform X1	11765.4	11717.9	11741.6
Rp.chr1.2764	-	11116.6	12199.4	11658
Rp.chr1.2262	-	11720	11322.3	11521.1
Rp.chr4.2322	trialysin 1	10706.8	11610.6	11158.7
Rp.chr2.0791	-	10923.6	11332.2	11127.9
Rp.chr1.0865	-	9844.44	11902.1	10873.2
Rp.chr4.2119	-	10101.2	11234.8	10668
Rp.chr1.0582	-	10722.6	10334.7	10528.7
Rp.chr1.0863	-	8876.47	10454.8	9665.63
Rp.chr2.0953	hypothetical protein GE061_15559; venom protein family 2 protein 3	9852.09	8152.09	9002.09
Rp.chr3.1641	uncharacterized protein LOC106690302	9555.04	7639.9	8597.47
Rp.chr1.0517	-	7957.68	9177.29	8567.48
Rp.chr4.2062	uncharacterized protein LOC106684787	8035.4	8838.72	8437.06
Rp.chr1.4289	venom serine protease-like	10045	6640.38	8342.67
Rp.chr2.0151	unnamed protein product; hypothetical protein GE061_01935	7735.6	8845.2	8290.4
Rp.chr1.0274	-	7525.85	7891.74	7708.8
Rp.chr3.1904	venom protein family 2 protein 4	7528.28	7364.08	7446.18
Rp.chr1.0508	-	6675.63	7934.16	7304.89
Rp.chr4.2650	-	8401.51	5742.48	7072
Rp.chr1.0580	-	7367.72	5859.43	6613.57
Rp.chr3.2182	-	7562.31	5482.11	6522.21
Rp.chr4.0324	venom serine protease-like	6282.4	6270.65	6276.52
Rp.chr1.0595	-	5974.11	5911.09	5942.6
Rp.chr1.3206	lipase	6802.53	5037.96	5920.24
Rp.chr3.2147	alpha-amylase 1	7246.45	4153.57	5700.01
Rp.chr1.0277	-	5145.29	5724.54	5434.92
Rp.chr4.0191	venom S1 protease 26	5049	5177.39	5113.2
Rp.chr5.0250	venom s1 protease 15	6106.55	4040.58	5073.57
Rp.chr3.0191	venom S1 protease 12	4898.86	4684.29	4791.58
Rp.chr1.0509	-	4077.34	5352.46	4714.9
Rp.chr4.0300	venom S1 protease with CUB domain 6	4371.1	4762.21	4566.66
Rp.chr3.1903	-	4154.38	4712.32	4433.35
Rp.chr4.0293	trypsin precursor; venom S1 protease 26	4444.28	4287.17	4365.72
Rp.chr4.2317	trialysin 2	4498.1	4081.12	4289.61
Rp.chr1.0175	-	3505.28	4630.47	4067.88
Rp.chr2.0789	-	3910.72	3898.06	3904.39
Rp.chr1.3998	-	3754.38	3964.17	3859.27
Rp.chr1.3987	-	3810.52	3783.49	3797.01
Rp.chr1.0875	-	3015.5	4412.53	3714.02
Rp.chr1.4288	venom serine protease-like	4021.11	3313.97	3667.54
Rp.chr3.2192	venom s1 protease 15	3854.06	3299.41	3576.74
Rp.chr1.0391	-	4498.47	2650.77	3574.62
Rp.chr1.0677	-	3270.46	3843.07	3556.76
Rp.chr3.0127	-	3144.17	3828.24	3486.21
Rp.chr1.0862	-	3207.43	3498.17	3352.8
Rp.chr1.3515	venom serine protease-like	2631.09	3585.83	3108.46
Rp.chr3.0297	-	3333.77	2850.6	3092.19
Rp.chr4.2528	protein yellow-like	3202.89	2929.62	3066.26
Rp.chr4.1609	-	2159.56	3966.16	3062.86
Rp.chr3.1372	translationally controlled tumor protein	2539.26	3351.83	2945.55
Rp.chr1.1122	conserved secreted protein; probable salivary secreted peptide	2676.39	3176.12	2926.26
Rp.chr1.0507	-	2648.2	2555.11	2601.65
Rp.chr4.1615	-	2759.03	2357.42	2558.23
Rp.chr1.0515	-	2365.01	2506.6	2435.8
Rp.chr4.1618	-	2863.79	1962.49	2413.14
Rp.chr2.1812	-	2260.1	2565.44	2412.77
Rp.chr1.0870	-	2075.94	2538.8	2307.37
Rp.chr5.2305	venom s1 protease 15	2545.25	2069.48	2307.37
Rp.chr2.1683	-	2259.21	2312.48	2285.84
Rp.chr4.0756	elongation factor 1 alpha	2060.87	2384.48	2222.68
Rp.chr1.0514	-	1958.25	2396.43	2177.34
Rp.chr4.0188	venom s1 protease 15	2365.24	1986.9	2176.07
Rp.chr1.0270	-	1965.05	2148.86	2056.96
Rp.chr1.2768	-	2223.74	1879.55	2051.64
Rp.chr1.0217	-	2045.81	1988.79	2017.3
Rp.chr4.1608	-	1945.54	2084.67	2015.1
Rp.chr1.0594	-	1634.54	2241.9	1938.22
Rp.chr3.0512	multiple inositol polyphosphate phosphatase 1-like isoform X1	2541.6	1308.36	1924.98
Rp.chr4.2321	trialysin 1	1490.11	2283.16	1886.64
Rp.chr4.1616	-	2053.19	1668.81	1861
Rp.chr1.1506	chymotrypsin-1 isoform X1	1556.42	1859.03	1707.72
Rp.chr3.0631	venom serine protease-like	1660.89	1719.57	1690.23
Rp.chr1.3775	ribosomal protein LP2	1558.45	1806.21	1682.33
Rp.chr4.2571	-	1564.7	1715.16	1639.93
Rp.chr4.0298	venom serine protease-like	1855.06	1366.46	1610.76
Rp.chr4.0180	venom serine protease-like	1525.88	1671.77	1598.83
Rp.chr3.2367	venom serine protease-like	1452.1	1689.33	1570.72
Rp.chr3.2067	-	1562.9	1496.19	1529.55
Rp.chr1.3861	carboxypeptidase B-like	1791.3	1193.29	1492.29
Rp.chr1.4142	-	1355.43	1604.86	1480.14
Rp.chr3.1215	venom serine protease-like	1567.91	1341.76	1454.84
Rp.chr5.1646	-	1307.33	1599.18	1453.25
Rp.chr3.1227	-	1558.86	1314.64	1436.75
Rp.chr5.1873	lipase member H-like	1568.86	1269.03	1418.95
Rp.chr2.0609	-	1406.15	1413.96	1410.05
Rp.chr5.1441	ribosomal protein S28b	1280.97	1493.71	1387.34
Rp.chr4.1610	-	603.477	2075.6	1339.54
Rp.chr2.2904	protein yellow isoform X2	1421.98	1253.48	1337.73
Rp.chr1.0389	-	1688.21	981.449	1334.83
Rp.scaffold.080	ribosomal protein S16	1261.56	1400.47	1331.01
Rp.chr1.3864	carboxypeptidase B-like	1484.83	1151.58	1318.2
Rp.chr4.0863	-	1465.47	1097.28	1281.38
Rp.chr4.2061	uncharacterized protein LOC106684787; hypothetical protein GE061_21662	1125.25	1375.84	1250.55
Rp.chr4.0833	ribosomal protein L27A	1160.23	1329.91	1245.07
Rp.chr5.1377	ribosomal protein S2	1138.27	1326.04	1232.15
Rp.chr3.2242	ADP, ATP carrier protein; adenine nucleotide translocase insect1	1055.28	1379.4	1217.34
Rp.chr5.0036	ribosomal protein LP1	1143.38	1280.38	1211.88
Rp.chr5.0249	venom S1 protease 22; trypsin precursor	1300.57	1053.97	1177.27
Rp.chr3.2801	-	2211.18	142.098	1176.64
Rp.chr5.1560	inter-alpha-trypsin inhibitor heavy chain H4-like isoform X6	980.18	1366.09	1173.14
Rp.chr3.1652	nucleoside-diphosphate kinase NBR-A, putative	1110.13	1193.65	1151.89
Rp.chr4.0426	venom serine protease-like; trypsin precursor	1041.93	1259.23	1150.58
Rp.chr1.3852	venom serine protease-like	776.174	1503.37	1139.77
Rp.chr1.0593	-	922.913	1296.83	1109.87
Rp.chr5.1874	lipase member H-like; hypothetical protein GE061_14411	1246.83	901.254	1074.04
Rp.chr5.0631	heat shock cognate protein	1002.3	1121.42	1061.86
Rp.chr5.1541	ribosomal protein L7	953.698	1115.04	1034.37
Rp.chr1.3169	60S ribosomal protein L35a	930.5	1127.57	1029.04
Rp.chr4.2319	trialysin 2	1133	920.45	1026.72
Rp.chrX.1544	elongation factor 2	952.53	1078.08	1015.3
Rp.chr5.1825	ribosomal protein L23A	905.621	1092.82	999.22
Rp.chr5.0583	ribosomal protein S25	903.769	1061.23	982.498
Rp.chr1.0581	-	1390.26	574.688	982.476
Rp.chrX.1472	ribosomal protein LP0	926.497	1027.89	977.193
Rp.scaffold.138	venom s1 protease 12	872.316	1049.71	961.011
Rp.chr4.1535	ribosomal protein L19	847.847	1027.47	937.661
Rp.chr4.1617	-	989.253	885.968	937.61
Rp.chr2.0543	ribosomal protein SA	855.559	1005.56	930.557
Rp.chr1.1703	unkown protein; probable salivary secreted peptide	859.789	993.464	926.626
Rp.chr1.4380	rhamnose-binding lectin-like	912.111	924.274	918.192
Rp.chr4.0589	ribosomal protein S26	845.834	979.984	912.909
Rp.chr1.1600	60S ribosomal protein L8	837.728	976.078	906.903
Rp.chr1.1313	ribosomal protein S21	852.022	961.26	906.641
Rp.chr1.1022	ribosomal protein S24	807.293	1000.87	904.083
Rp.chr2.2760	protein translocation complex beta subunit, putative	830.475	969.817	900.146
Rp.chr5.0844	ribosomal protein S12	829.973	966.41	898.191
Rp.chr2.2050	ribosomal protein L28	842.134	945.564	893.849
Rp.chr4.2409	60S ribosomal protein L15	818.882	942.906	880.894
Rp.chr3.1225	-	853.287	906.934	880.111
Rp.chr1.0856	-	679.273	1062.3	870.785
Rp.chr1.2659	ribosomal protein S19a	791.27	948.538	869.904
Rp.chr3.2278	ribosomal protein S3A	809.536	930.055	869.796
Rp.chr1.0861	-	681.512	1047.88	864.698
Rp.chr4.2566	fatty acid-binding protein, muscle-like	829.609	893.585	861.597
Rp.chr1.0905	ribosomal protein S8	782.714	912.642	847.678
Rp.chr2.2307	ribosomal protein L3	767.75	907.292	837.521
Rp.chr2.2181	ubiquitin-40S ribosomal protein S27a	778.695	894.288	836.492
Rp.chr2.2202	ribosomal protein L7A	746.021	926.062	836.041
Rp.chr1.0591	-	899.23	768.098	833.664
Rp.chr5.1178	ribosomal protein L31	761.973	897.212	829.592
Rp.chr1.0788	40S ribosomal protein S15Aa	728.139	917.824	822.982
Rp.scaffold.139	unkown protein	887.18	734.723	810.951
Rp.chr1.3849	venom serine protease-like	804.557	804.291	804.424
Rp.chr2.1566	ribosomal protein L35	734.355	865.369	799.862
Rp.chr2.3317	protein yellow isoform X1	916.929	675.443	796.186
Rp.chr2.0377	ribosomal protein S5a	738.73	850.764	794.747
Rp.chr5.2151	ribosomal protein L10	743.079	834.043	788.561
Rp.chr1.3322	ribosomal protein L23	721.938	848.951	785.445
Rp.chr1.1293	ribosomal protein L17	722.301	845.363	783.832
Rp.chr1.0214	-	683.062	862.506	772.784
Rp.chr4.0723	ribosomal protein L36	707.938	832.404	770.171
Rp.chr1.0618	ribosomal protein S14a	704.832	811.171	758.002
Rp.chr1.3988	-	686.097	821.635	753.866
Rp.chr1.3972	60S ribosomal protein L18a	694.208	809.467	751.837
Rp.chr2.2867	ribosomal protein S4	718.901	773.93	746.415
Rp.chr3.0100	ribosomal protein L37a	663.82	823.525	743.673
Rp.chrX.0544	60S ribosomal protein L13; putative cold induced protein	662.846	821.507	742.177
Rp.chr2.0094	ubiquitin-like protein FUBI	678.58	803.418	740.999
Rp.chr1.2697	40S ribosomal protein S23	676.948	798.396	737.672
Rp.chr5.2510	40S ribosomal protein S15	681.8	793.308	737.554
Rp.chr2.2091	ribosomal protein S11	679.115	788.2	733.657
Rp.chr1.0627	conserved hypothetical protein; uncharacterized protein LOC106691472; natterin-4-like	668.286	772.198	720.242
Rp.chr1.0108	-	688.767	726.999	707.883
Rp.chr4.1179	ribosomal protein L6	654.539	750.685	702.612
Rp.chr1.0533	ATP synthase lipid-binding protein, mitochondrial	654.431	737.23	695.831
Rp.chr2.1688	ribosomal protein L4	644.025	745.879	694.952
Rp.chr5.1557	ribosomal protein L11	632.354	754.331	693.343
Rp.chr2.1952	ribosomal protein S9	639.712	736.384	688.048
Rp.chr1.2953	-	700.193	673.37	686.782
Rp.chr3.1237	uncharacterized protein LOC106687109	732.489	638.373	685.431
Rp.chr5.2177	probable ATP-dependent RNA helicase DDX5 isoform X1	644.434	726.071	685.253
Rp.chrX.1266	ribosomal protein L26	623.265	744.728	683.997
Rp.chr2.2521	-	800.229	560.681	680.455
Rp.chr4.0744	PREDICTED: ubiquitin-60S ribosomal protein L40	632.333	728.543	680.438
Rp.scaffold.137	venom S1 protease 24	602.59	753.382	677.986
Rp.chr3.2487	serpin B4-like isoform X11; venom serpin 1	734.097	605.684	669.891
Rp.chr1.3991	-	659.674	679.754	669.714
Rp.chr1.0864	-	618.364	715.461	666.912
Rp.chr1.4164	-	488.285	842.031	665.158
Rp.chr4.0955	ribosomal protein L22	613.375	710.402	661.889
Rp.chr2.1629	ribosomal protein L14	598.284	720.992	659.638
Rp.chr1.4588	ribosomal protein L5	620.157	690.964	655.561
Rp.chr2.2417	ribosomal protein S10b	598.715	710.068	654.392
Rp.chr1.0400	60S ribosomal protein L44 isoform X1	574.219	710.026	642.123
Rp.chr1.3815	-	593.444	677.065	635.255
Rp.chr1.1239	-	676.964	563.706	620.335
Rp.chr1.0271	-	656.641	561.835	609.238
Rp.chr4.1658	ribosomal protein L24	569.836	648.3	609.068
Rp.chr5.0619	ribosomal protein L18	558.615	658.809	608.712
Rp.chr2.1821	60S ribosomal protein L38	575.46	622.176	598.818
Rp.chr1.1704	unkown protein; probable salivary secreted peptide	546.548	615.547	581.047
Rp.chr2.0790	-	610.522	539.574	575.048
Rp.chr1.4304	elongation factor 1 gamma	525.324	616.605	570.964
Rp.chr1.0390	-	859.95	281.909	570.93
Rp.chr1.2106	ribosomal protein L13A	524.22	609.275	566.748
Rp.chr3.2642	mitochondrial phosphate carrier protein	497.424	621.533	559.478
Rp.chr2.3060	protein transport protein Sec61 subunit gamma	513.147	595.899	554.523
Rp.chr1.1624	ribosomal protein S17	510.856	597.534	554.195
Rp.chr3.1239	uncharacterized protein LOC106687107	627.313	474.495	550.904
Rp.chr1.0200	ornithine decarboxylase antizyme 1	506.697	588.155	547.426
Rp.chr5.0910	guanine nucleotide-binding protein subunit beta-like protein	483.82	601.74	542.78
Rp.chrX.1614	ribosomal protein L21	503.996	572.601	538.299
Rp.scaffold.011	cytochrome c oxidase subunit iv	453.065	582.04	517.552
Rp.chrX.1486	ribosomal protein S3	482.26	546.866	514.563
Rp.chr1.1532	ribosomal protein L12	472.501	556.197	514.349
Rp.chr2.1142	glucose dehydrogenase	462.059	563.569	512.814
Rp.chr2.1634	carbonic anhydrase 1-like	576.564	424.219	500.391
Rp.chr1.0867	-	508.815	484.195	496.505
Rp.chr5.1193	60S ribosomal protein L37a	468.187	518.139	493.163
Rp.chr4.2318	trialysin 2	572.022	401.983	487.003
Rp.chrX.1522	ribosomal protein L10Ab	456.038	513.494	484.766
Rp.chr1.3392	ribosomal protein L9	456.917	509.52	483.218
Rp.chr3.1988	citrate synthase	428.701	536.942	482.821
Rp.chr1.4165	-	270.86	694.587	482.724
Rp.chr2.1529	ribosomal protein S13	458.009	504.451	481.23
Rp.chr3.0571	Y-box factor homolog	436.319	508.039	472.179
Rp.chr3.0497	vigilin	457.75	481.59	469.67
Rp.chr4.1213	polyadenylate-binding protein 4-like	450.865	466.704	458.785
Rp.chr1.2769	hypothetical protein ILUMI_08571	394.572	520.339	457.455
Rp.chr1.0658	venom s1 protease 15	526.623	350.144	438.383
Rp.chr1.4144	-	416.162	450.455	433.309
Rp.chr3.2107	tubulin alpha-1 chain	427.493	436.41	431.952
Rp.chr1.4017	venom s1 protease 16	516.201	339.231	427.716
Rp.chr4.1194	elongation factor 1 beta	378.117	467.178	422.648
Rp.chr1.3692	translocon-associated protein, beta subunit precursor	402.122	435.811	418.966
Rp.chr5.1550	single-pass membrane and coiled-coil domain-containing protein 4 homolog; hypothetical protein GE061_05002	441.328	394.636	417.982
Rp.chr1.4161	-	392.947	427.297	410.122
Rp.chr4.1842	translocation associated membrane protein	397.872	419.811	408.842
Rp.chr4.2341	uncharacterized protein LOC106689531	379.48	437.813	408.646
Rp.chr1.2382	60S ribosomal protein L30	362.232	446.245	404.239
Rp.chr5.1968	ribosomal protein L29	364.373	440.404	402.388
Rp.chr5.0296	ATP synthase-beta	368.434	434.466	401.45
Rp.chr4.1406	voltage-dependent anion-selective channel-like isoform X1	352.691	435.384	394.038
Rp.chr3.0977	protein yellow isoform X1	456.67	310.487	383.578
Rp.chr1.3726	ribosomal protein L34b	349.878	411.99	380.934
Rp.chr2.1518	-	357.442	399.176	378.309
Rp.chr1.2474	small integral membrane protein 14	399.991	353.534	376.762
Rp.chr4.0425	venom serine protease-like; trypsin precursor	286.179	465.694	375.937
Rp.scaffold.149	ribosomal protein S7	338.739	399.586	369.163
Rp.chr1.2072	hypothetical protein GE061_05238	392.185	329.925	361.055
Rp.chr1.0857	-	337.049	363.223	350.136
Rp.chr3.0150	eukaryotic translation initiation factor eIF1	322.324	376.364	349.344
Rp.chr1.0273	-	352.504	341.94	347.222
Rp.chr5.0855	eukaryotic translation initiation factor 4E-binding protein 2	345.66	345.997	345.828
Rp.chr1.0625	conserved hypothetical protein	342.704	347.908	345.306
Rp.chr3.0254	-	176.057	511.71	343.883
Rp.chr5.2416	protein disulfide isomerase	321.367	352.856	337.111
Rp.chr5.1355	zinc finger protein 706-like	313.232	349.391	331.311
Rp.chr1.0002	putative ATP synthase subunit f, mitochondrial	312.379	349.733	331.056
Rp.chr5.2491	arginine kinase	333.254	320.487	326.87
Rp.chr4.0926	23 kDa integral membrane protein-like isoform X2	324.696	320.001	322.348
Rp.chr1.0411	ceramide-1-phosphate transfer protein	286.568	352.013	319.291
Rp.chr5.2405	cytochrome c oxidase,-subunit VIb, putative	296.41	337.157	316.783
Rp.chr3.2290	unnamed protein product	270.179	352.522	311.35
Rp.chr2.2822	cytoglobin-2-like	346.107	268.153	307.13
Rp.chr1.0584	-	177.26	435.474	306.367
Rp.chr5.0902	bax inhibitor	303.73	306.82	305.275
Rp.chr1.4267	eukaryotic translation initiation factor 4E-like	266.582	338.832	302.707
Rp.chr1.3503	-	322.574	277.394	299.984
Rp.chrX.0500	40S ribosomal protein S27	266.477	324.232	295.354
Rp.chr2.0983	odorant binding protein 47, partial	242.707	331.093	286.9
Rp.chr3.2208	eukaryotic initiation factor 4a	258.256	295.201	276.729
Rp.chr5.1756	uncharacterized protein LOC106679552	265.449	283.848	274.648
Rp.chr1.1123	-	242.562	301.546	272.054
Rp.chr4.2405	cytochrome c oxidase subunit NDUFA4	249.443	293.972	271.707
Rp.chr3.1450	uncharacterized protein LOC106690641; secreted hypothetical protein	244.543	296.381	270.462
Rp.chr2.3034	tetratricopeptide repeat protein, partial	275.14	265.259	270.2
Rp.chr3.2720	-	227.221	311.462	269.342
Rp.chr1.3374	cytochrome c	258.999	273.109	266.054
Rp.chr1.4047	reticulon/nogo	266.461	260.332	263.396
Rp.chr2.1813	-	284.078	241.588	262.833
Rp.chr2.3240	protein yellow-like	300.915	221.308	261.112
Rp.chr1.1097	RNA-binding protein squid isoform X2	239.493	280.466	259.979
Rp.chr4.1541	uncharacterized protein LOC106682215 isoform X1	219.238	298.708	258.973
Rp.chr4.2525	yellow-e isoform X1; protein yellow-like	332.847	184.713	258.78
Rp.chr2.0895	-	276.773	239.87	258.321
Rp.chr2.1370	-	245.781	264.772	255.277
Rp.chr2.2015	hypothetical protein	237.361	270.382	253.871
Rp.chr2.2426	ferritin 3 heavy chain homologue; soma ferritin-like	241.503	265.448	253.476
Rp.chr5.0905	uncharacterized protein LOC106689767	251.075	255.252	253.163
Rp.chr2.3245	protein yellow	307.937	195.764	251.851
Rp.chr5.1144	laccase isoform X2	297.134	201.991	249.562
Rp.chr3.0978	protein yellow isoform X1	258.14	239.376	248.758
Rp.chr3.2488	serpin B4 isoform X1; uncharacterized protein LOC105690055	267.144	226.907	247.025
Rp.chr4.0090	-	220.612	262.751	241.682
Rp.chrX.0468	ATP synthase subunit alpha, mitochondrial	222.972	258.108	240.54
Rp.chr4.2527	protein yellow-like	319.016	161.374	240.195
Rp.chr1.0628	uncharacterized protein LOC106691279; conserved hypothetical protein	215.835	258.013	236.924
Rp.chr3.0490	leucyl aminopeptidase, putative	236.572	236.805	236.689
Rp.chr1.1084	eukaryotic translation initiation factor 1A	214.393	257.334	235.863
Rp.chr3.1660	ATP synthase gamma subunit	205.642	252.115	228.879
Rp.chr1.4372	polyubiquitin-C; uncharacterized protein LOC110185170 isoform X1	240.58	215.768	228.174
Rp.chr5.1175	KH domain-containing protein akap-1-like	218.985	236.732	227.859
Rp.chr1.0871	-	225.953	228.369	227.161
Rp.chr1.3466	uncharacterized protein LOC106684871	210.702	240.836	225.769
Rp.chr2.2745	cytochrome b-c1 complex subunit 8	220.045	230.254	225.15
Rp.chr1.2763	-	231.808	216.296	224.052
Rp.chr1.0522	probable ribosome biogenesis protein RLP24	179.897	265.806	222.851
Rp.chr1.3694	ATP synthase subunit g, mitochondrial isoform X2	209.118	225.919	217.518
Rp.chr5.0282	uncharacterized protein LOC106677406	200.327	233.163	216.745
Rp.chr3.0112	-	215.361	195.168	205.264
Rp.chr4.1839	14-3-3 protein zeta isoform X1	195.522	213.504	204.513
Rp.chr1.3199	lipase member H-like	226.514	178.384	202.449
Rp.chr3.2095	small ubiquitin-related modifier 2	197.533	206.861	202.197
Rp.chr1.0356	-	213.629	190.506	202.068
Rp.chr2.0440	PREDICTED: NADH dehydrogenase	185.914	216.904	201.409
Rp.chr2.1202	uncharacterized protein LOC106677562; hypothetical viral protein	202.412	196.738	199.575
Rp.chr2.3325	protein yellow-like isoform X1	208.335	185.788	197.062
Rp.chr1.4580	unknown secreted protein	231.037	162.129	196.583
Rp.chr2.2905	protein yellow isoform X1	247.494	145.655	196.574
Rp.chr4.1731	gamma-aminobutyric acid receptor-associated protein	197.457	194.882	196.17
Rp.chr2.3323	PREDICTED: protein yellow-like	221.455	167.157	194.306
Rp.chr2.1306	histone variant H3.3	192.789	190.372	191.58
Rp.chr4.0605	glutamate dehydrogenase	171.583	211.064	191.323
Rp.chr1.0590	-	202.156	177.414	189.785
Rp.chr2.2474	protein transport protein Sec61 subunit alpha	186.434	187.246	186.84
Rp.chr1.2765	-	190.173	179.785	184.979
Rp.chr1.3782	V-type proton ATPase subunit E	167.373	199.297	183.335
Rp.chr5.1875	lipase member H-like	215.12	142.946	179.033
Rp.chr1.3368	peptidyl-prolyl cis-trans isomerase f, ppif	173.136	180.725	176.931
Rp.chr5.1787	activating transcription factor of chaperone	170.713	181.347	176.03
Rp.scaffold.136	venom S1 protease 1	155.642	191.513	173.577
Rp.chr1.0842	unknown secreted protein	173.794	172.925	173.359
Rp.chr1.3989	-	180.644	164.132	172.388
Rp.chr1.3146	GTP-binding protein sar1	163.906	179.455	171.681
Rp.chr5.1043	uncharacterized protein LOC106677744	199.688	143.479	171.583
Rp.chr5.0681	venom serine protease-like	193.308	149.487	171.398
Rp.chr3.0809	MAP kinase-interacting serine/threonine-protein kinase 1-like isoform X1	160.545	180.531	170.538
Rp.chr2.2673	tubulin beta-1 chain-like isoform X2	161.692	178.068	169.88
Rp.chr2.0170	thioredoxin, putative	167.333	172.119	169.726
Rp.scaffold.021	12 kDa FK506-binding protein	157.182	181.894	169.538
Rp.chr4.2801	nucleoplasmin-like protein	142.398	192.491	167.444
Rp.chr4.0186	venom serine protease-like	160.185	171.794	165.99
Rp.chr2.1534	ferritin 1 heavy chain homologue; PREDICTED: ferritin subunit	158.5	168.394	163.447
Rp.chr4.0659	s-adenosylmethionine synthetase	152.716	171.422	162.069
Rp.chr5.2196	-	160.921	163	161.961
Rp.chr1.1818	signal peptidase complex subunit 1	154.381	168.781	161.581
Rp.chr3.2392	integral membrane protein 2C	145.4	169.919	157.66
Rp.chr4.1247	transcription factor btf3	148.17	167.063	157.616
Rp.chr2.3084	ribosome biogenesis protein NSA2 homolog	129.847	184.902	157.374
Rp.chr5.0673	staufen	158.477	153.807	156.142
Rp.chr4.0190	venom S1 protease 12	78.1074	233.224	155.666
Rp.chrX.1565	cytochrome c oxidase polypeptide	143.22	167.483	155.351
Rp.chr4.0047	cytochrome c oxidase, subunit VIA, putative	156.499	152.295	154.397
Rp.chr4.0297	venom serine protease-like	176.118	132.183	154.151
Rp.chr3.1169	-	152.426	153.199	152.812
Rp.chr3.0192	catalase isoform X1	141.695	162.861	152.278
Rp.chrX.0906	ecdysteroid-regulated 16 kDa protein	155.902	145.979	150.94
Rp.chr3.0955	uncharacterized protein LOC106680130; cyclic AMP-responsive element-binding protein 3-like protein 1 isoform X1	148.805	151.453	150.129
Rp.chr3.2426	translocation protein SEC62	143.406	152.846	148.126
Rp.chr3.0256	uncharacterized protein LOC106683993; venom protein family 12 protein 1b	80.1162	210.659	145.387
Rp.chr1.3349	nascent polypeptide-associated complex subunit alpha isoform X1	130.73	159.263	144.997
Rp.chr4.0713	mitochondrial import inner membrane translocase subunit Tim17-B-like	126.4	162.036	144.218
Rp.chr3.0453	synaptotagmin 1-like isoform X1	161.953	126.473	144.213
Rp.chr5.0081	pancreatic triacylglycerol lipase-like	226.466	61.9198	144.193
Rp.chr3.2497	interferon-related developmental regulator 1; conserved hypothetical protein	141.538	142.564	142.051
Rp.chr2.3202	calmodulin-alpha isoform X1	142.364	139.85	141.107
Rp.chr2.1715	ATP synthase subunit delta, mitochondrial	131.103	150.946	141.024
Rp.chr5.0953	mitochondrial import inner membrane translocase subunit TIM16	123.477	157.712	140.595
Rp.chrX.1071	vacuolar H[+] ATPase subunit	129.017	150.606	139.811
Rp.chr4.0604	glutamate dehydrogenase, mitochondrial	123.045	152.823	137.934
Rp.chr1.3023	aquaporin AQPAe.a-like isoform X5	136.273	138.686	137.48
Rp.chr2.1229	lysosome-associated membrane glycoprotein 2-like	138.435	136.369	137.402
Rp.chr3.2378	acyl-CoA binding protein	128.246	144.054	136.15
Rp.chr4.2581	-	224.125	47.8716	135.998
Rp.chr5.2621	uncharacterized protein LOC106681466	120.097	151.81	135.954
Rp.chr5.2308	glyceraldehyde-3-phosphate dehydrogenase 2-like isoform X1	127.062	143.139	135.1
Rp.chr1.1873	Cytochrome c oxidase subunit 7C, mitochondrial	133.349	136.833	135.091
Rp.chr2.0465	vesicle-trafficking protein SEC22b	134.009	134.724	134.366
Rp.chr5.0156	-	119.995	148.165	134.08
Rp.chr3.1677	-	126.655	140.769	133.712
Rp.chr4.0818	calsyntenin-1 precursor	135.735	131.274	133.505
Rp.chr1.2766	-	168.269	98.2056	133.237
Rp.chr5.0069	vacuolar H[+] ATPase subunit	124.47	141.801	133.136
Rp.chr2.2896	alpha-tocopherol transfer protein-like isoform X2	158.729	105.549	132.139
Rp.chr3.1739	staphylococcal nuclease domain-containing protein 1	123.294	139.762	131.528
Rp.chr3.1537	calreticulin	127.379	135.165	131.272
Rp.chr2.0916	-	129.884	132.561	131.222
Rp.chr5.1508	serine protease inhibitor 88Ea-like	126.638	131.528	129.083
Rp.chr1.2281	eukaryotic translation initiation factor 5	129.463	128.673	129.068
Rp.chr2.1533	-	129.265	127.094	128.18
Rp.chr1.0506	RNA-binding protein PNO1; conserved hypothetical protein	106.916	149.076	127.996
Rp.chr4.0882	MICOS complex subunit MIC10	127.658	127.641	127.649
Rp.scaffold.056	ribosomal protein S20	168.746	85.2975	127.022
Rp.chr5.2276	zinc finger protein Noc	131.443	122.058	126.75
Rp.chr2.1880	dnaJ homolog subfamily A member 2-like	113.413	140.054	126.733
Rp.chr2.0060	dynein light chain 2, cytoplasmic isoform X2	112.04	140.678	126.359
Rp.chr4.0390	protein transport protein Sec24C	125.13	126.193	125.661
Rp.chr2.0380	eukaryotic translation initiation factor 3 subunit I	116.373	132.295	124.334
Rp.chr1.3355	protein ERGIC-53	124.294	123.642	123.968
Rp.chrX.0132	hypothetical protein GE061_00285; venom Kazal domain peptide 1	108.212	139.31	123.761
Rp.chr1.2650	myophilin	117.409	129.665	123.537
Rp.chr3.0257	-	61.4157	185.581	123.498
Rp.scaffold.031	-	126.683	120.123	123.403
Rp.chr1.2239	guanine nucleotide-binding protein subunit gamma-1-like	117.639	127.458	122.548
Rp.chr2.0372	unkown protein	107.432	136.493	121.962
Rp.chr4.1802	translocon-associated protein, delta subunit; hypothetical protein GE061_16985	117.579	125.784	121.682
Rp.chr5.0919	CD63 antigen	116.075	126.146	121.111
Rp.chr3.1110	ATP-binding cassette sub-family F member 2	113.79	126.616	120.203
Rp.chr1.2749	eukaryotic translation initiation factor 3 subunit G-like isoform X1	112.212	127.941	120.076
Rp.chr1.1099	SPARC, partial	132.67	107.417	120.043
Rp.chr1.4339	endoplasmic reticulum chaperone BiP; heat shock protein cognate 3	120.214	119.804	120.009
Rp.chr3.0879	uncharacterized protein LOC106688397	110.577	127.67	119.124
Rp.chr4.1864	hexamerin	71.1726	164.247	117.71
Rp.chr3.2247	ribonuclease, putative	105.945	127.975	116.96
Rp.chr4.1048	elongation factor 1 delta	104.632	128.334	116.483
Rp.chr2.0109	cytochromeP450	129.978	101.673	115.826
Rp.chr4.1436	-	112.175	117.444	114.809
Rp.chr4.1432	prosaposin	116.642	112.113	114.378
Rp.chr4.2220	-	109.354	118.307	113.83
Rp.chr1.1013	TLD domain-containing protein 2 isoform X14; oxidation resistance protein 1 isoform X6	109.886	116.455	113.171
Rp.chr3.1732	eukaryotic translation initiation factor 3 subunit K	106.113	119.739	112.926
Rp.chr4.0272	-	123.863	101.288	112.576
Rp.chr2.2356	protein krasavietz	108.864	114.105	111.485
Rp.chr2.3247	protein yellow isoform X1	203.579	18.4403	111.01
Rp.chr1.3436	nucleolar GTP-binding protein	89.6861	131.74	110.713
Rp.chr2.0581	transmembrane protein 258	103.246	118.095	110.671
Rp.chr2.2690	eukaryotic translation initiation factor 3 subunit H	102.139	119.029	110.584
Rp.chr1.2255	V-type proton ATPase catalytic subunit A	101.846	118.47	110.158
Rp.chr4.2045	-	102.327	117.84	110.083
Rp.chr2.2002	ATP synthase delta chain; ATP synthase subunit O, mitochondrial isoform X1	104.381	114.882	109.631
Rp.chr5.0658	ATP synthase subunit d, mitochondrial	101.856	116.092	108.974
Rp.chr3.1764	lipopolysaccharide-induced tumor necrosis factor-alpha factor homolog	115.972	101.966	108.969
Rp.chr1.3473	uncharacterized protein LOC106684853 isoform X1	94.7949	122.431	108.613
Rp.chr3.2209	profilin	105.935	109.819	107.877
Rp.chr1.1172	cytochrome c oxidase subunit VIIa	102.768	111.796	107.282
Rp.chr4.1385	CDGSH iron-sulfur domain-containing protein 2 homolog	99.7478	114.779	107.264
Rp.chr5.1051	eukaryotic translation initiation factor 3 subunit B	97.3528	116.571	106.962
Rp.chr2.1791	nucleobindin-2	106.31	106.872	106.591
Rp.chr5.1439	translocon-associated protein	108.581	104.153	106.367
Rp.chr5.0642	-	135.302	77.3376	106.32
Rp.chr3.0911	-	103.6	109.021	106.31
Rp.chr5.1727	longitudinals lacking protein, isoforms H/M/V	99.333	110.918	105.125
Rp.chr1.3151	-	106.379	102.708	104.544
Rp.chr1.3482	lysosomal aspartic protease	92.4324	116.622	104.527
Rp.chr5.1210	-	100.405	106.642	103.523
Rp.chr2.3160	ubiquitin-fold modifier 1 precursor	96.2136	110.548	103.381
Rp.chr3.2683	chemosensory protein 7	101.47	104.832	103.151
Rp.chr2.0307	-	107.053	98.1282	102.59
Rp.chr2.3484	-	98.2353	103.066	100.651
Rp.chrX.0294	transmembrane emp24 domain-containing protein bai	102.021	96.5005	99.2606
Rp.chr2.3327	yellow-e isoform X1	142.992	55.0376	99.0147
Rp.chr4.1473	superoxide dismutase	82.845	115.13	98.9875
Rp.chr3.1233	-	103.912	93.6529	98.7825
Rp.chr1.2233	androgen-dependent TFPI-regulating protein-like	99.16	96.8502	98.0051
Rp.chr5.0560	programmed cell death protein 4	93.2008	102.236	97.7183
Rp.chr1.1347	tob protein	98.6148	96.5082	97.5615
Rp.chr4.0526	heterogeneous nuclear ribonucleoprotein F	91.7471	103.357	97.5518
Rp.chr2.2243	transmembrane emp24 domain-containing protein 2	96.896	98.0519	97.474
Rp.chr1.3490	mitochondrial ATP synthase b chain	91.1241	103.528	97.3258
Rp.chr4.1454	cytochrome b-c1 complex subunit 6, mitochondrial-like	92.3533	100.438	96.3954
Rp.chrX.1597	chitooligosaccharidolytic beta-N-acetylglucosaminidase isoform X1	94.403	97.0586	95.7308
Rp.chr4.1860	glutaredoxin, putative	96.487	94.597	95.542
Rp.chr1.1321	uncharacterized protein LOC106685168 isoform X2	98.1174	92.4356	95.2765
Rp.chr4.2154	unkown protein; uncharacterized protein LOC106689049	105.93	84.073	95.0015
Rp.chr5.0767	BCL2/adenovirus E1B 19 kDa protein-interacting protein 3 isoform X2	93.5291	96.1996	94.8644
Rp.chr4.0080	eukaryotic translation initiation factor 5A	90.8234	98.8823	94.8528
Rp.chr4.2223	enolase	86.5001	102.785	94.6424
Rp.chr5.1519	-	94.503	94.6486	94.5758
Rp.chr1.4572	superoxide dismutase	82.353	106.778	94.5656
Rp.chr2.1147	cofilin/actin-depolymerizing factor homolog; conserved hypothetical protein	99.7852	89.2669	94.5261
Rp.chr4.2800	-	80.4709	108.422	94.4464
Rp.chr2.0457	mitochondrial-processing peptidase subunit beta	93.5057	95.1154	94.3106
Rp.chr1.0841	unknown secreted protein	95.7933	92.695	94.2442
Rp.scaffold.078	LOW QUALITY PROTEIN: RNA-binding protein fusilli	94.5903	93.8298	94.2101
Rp.chr5.1660	choline-phosphate cytidylyltransferase a, b	91.9135	96.0145	93.964
Rp.chr1.2552	lysosomal-associated transmembrane protein 4A isoform X1	92.338	94.2343	93.2862
Rp.chrX.0537	alpha-crystallin B chain	90.514	95.1933	92.8536
Rp.chr1.3138	glutathionetransferase	83.9652	101.515	92.74
Rp.chr1.0405	glutathione S-transferase 1-like	92.2058	93.1399	92.6729
Rp.chrX.0656	Na(+)/H(+) exchange regulatory cofactor NHE-RF1; conserved hypothetical protein	94.1244	91.1814	92.6529
Rp.chr2.2755	40S ribosomal protein S18	86.0935	98.344	92.2188
Rp.chr3.1160	RNA-binding protein NOB1 isoform X1	79.8766	104.453	92.1647
Rp.chr5.1297	protein charybde-like	98.7733	85.0401	91.9067
Rp.chr1.4402	-	72.0425	111.591	91.8166
Rp.chr1.2428	thioredoxin domain-containing protein	91.4617	91.4643	91.463
Rp.chrX.0134	transmembrane protein 41A-like	89.7006	92.4793	91.09
Rp.chr4.1749	V-type proton ATPase subunit B	85.4804	95.8184	90.6494
Rp.chr4.0332	aldehyde dehydrogenase, mitochondrial-like	92.2255	88.6965	90.461
Rp.chr4.0867	protein lifeguard 4-like	86.407	94.0963	90.2516
Rp.chr3.1238	-	50.6198	129.181	89.9003
Rp.chr4.1542	-	74.4545	104.969	89.7116
Rp.chr2.0381	forkhead protein/ forkhead protein domain	97.1741	81.2862	89.2302
Rp.chr2.2667	cytochrome b-c1 complex subunit Rieske, mitochondrial	80.0264	97.8231	88.9247
Rp.chr5.2403	-	97.2243	80.1118	88.668
Rp.chr2.1560	monocarboxylate transporter 9	87.0632	90.2119	88.6375
Rp.chr1.2127	succinate dehydrogenase cytochrome b560 subunit-like	86.5159	89.5206	88.0183
Rp.chr5.0893	double-stranded RNA-specific editase 1	82.1587	92.7368	87.4478
Rp.chr2.0813	sulfotransferase, partial	76.0146	98.6546	87.3346
Rp.chr1.3964	eukaryotic translation initiation factor 3 subunit M	75.7245	98.6393	87.1819
Rp.chr3.1388	tribbles homolog 2	80.4629	93.1223	86.7926
Rp.chr3.1890	microsomal signal peptidase	84.4445	88.6886	86.5666
Rp.chr5.0120	venom carboxylesterase-6-like	111.431	61.2509	86.3409
Rp.chr1.0234	peroxiredoxin-5, mitochondrial	76.9272	94.987	85.9571
Rp.chr4.1357	tumor protein D54 isoform X1	84.6193	86.613	85.6161
Rp.chr5.1749	galactokinase, partial	82.458	87.923	85.1905
Rp.chr2.0798	uncharacterized protein LOC106685431 isoform X2	85.2576	84.5049	84.8813
Rp.chr4.2430	heterogeneous nuclear ribonucleoprotein A1, A2/B1 homolog	81.0476	88.6579	84.8528
Rp.chr2.1439	plancitoxin-1	102.091	67.5685	84.8297
Rp.chr4.1439	-	78.9055	89.5216	84.2136
Rp.chr2.0822	eukaryotic translation initiation factor 3 subunit F-1	78.6505	89.6154	84.133
Rp.chr5.1669	uncharacterized protein LOC106690548 isoform X2	83.7039	84.5398	84.1218
Rp.chr1.2252	arginine/serine-rich splicing factor	82.6699	84.4445	83.5572
Rp.chr5.1066	hypothetical protein GE061_15295	92.0201	73.838	82.9291
Rp.chr5.1822	glucose dehydrogenase; uncharacterized protein LOC106683774 isoform X1	107.193	58.247	82.7201
Rp.chr4.1249	protein RER1 isoform X1	82.0184	83.0851	82.5517
Rp.chr4.1915	eukaryotic translation initiation factor 3 subunit C	76.0081	88.6253	82.3167
Rp.chr5.1877	probable 3-hydroxyacyl-CoA dehydrogenase B0272.3 isoform X1	75.4746	89.019	82.2468
Rp.chr4.1595	angiotensin-converting enzyme-like isoform X1	81.2447	83.0512	82.1479
Rp.chr1.3819	histidine triad nucleotide-binding protein 1	77.2262	86.8	82.0131
Rp.chrX.0288	glucose dehydrogenase	90.8573	72.3986	81.6279
Rp.chr2.1400	FK506-binding protein 2-like; peptidyl-prolyl cis-trans isomerase FKBP14	77.8697	83.7509	80.8103
Rp.chrX.1356	PREDICTED: uncharacterized protein LOC107168902	82.7049	78.6911	80.698
Rp.chr5.2362	superoxide dismutase	77.5642	83.3535	80.4588
Rp.chrX.1448	neuroplastin isoform X1	77.7252	82.2459	79.9855
Rp.chr4.0338	ubiquinol-cytochrome c reductase complex 14 kd protein	79.9324	80	79.9662
Rp.chr2.0466	protein transport protein Sec16B isoform X4	80.4055	79.3212	79.8633
Rp.chrX.1724	translocon-associated protein, gamma subunit	77.7637	81.7894	79.7765
Rp.chr1.1442	transmembrane emp24 domain-containing protein 3	78.5991	80.3845	79.4918
Rp.chr4.1252	upstream activation factor subunit spp27	72.7607	85.9428	79.3518
Rp.chr5.2099	eukaryotic translation initiation factor 3 subunit E	70.9241	87.4792	79.2016
Rp.chr1.2691	hrp65 protein isoform X4	70.7843	87.5549	79.1696
Rp.chr3.2484	serpin B4-like	95.6377	62.333	78.9853
Rp.chr1.2658	ras-like GTP-binding protein Rho1	78.4025	78.323	78.3628
Rp.chr4.1300	-	67.793	88.3709	78.082
Rp.chr4.1961	ER membrane protein complex subunit 2-like	74.1357	81.4108	77.7732
Rp.chr4.2365	eukaryotic translation initiation factor 3 subunit A	72.8358	81.9369	77.3863
Rp.chr2.1113	-	87.6751	66.6328	77.1539
Rp.scaffold.162	ornithine decarboxylase-like	92.3998	61.5212	76.9605
Rp.chr5.1321	transmembrane emp24 domain-containing protein eca	76.4614	76.6376	76.5495
Rp.chr1.1227	mitochondrial import inner membrane translocase subunit Tim23; conserved hypothetical protein	69.5269	83.3831	76.455
Rp.chr1.0232	-	73.9715	78.1908	76.0812
Rp.chr4.0776	FUN14 domain-containing protein 2-like isoform X2	74.8452	77.2001	76.0226
Rp.chr1.3481	lysosomal aspartic protease	67.1552	84.7504	75.9528
Rp.chr4.0652	thioredoxin peroxidase 1	77.4245	74.4651	75.9448
Rp.chr3.2002	uncharacterized protein LOC106689976	73.6128	77.9321	75.7724
Rp.chr2.0921	calcium and integrin-binding protein 1	79.1254	72.3887	75.7571
Rp.chr2.3039	-	68.2983	83.0991	75.6987
Rp.chrX.1029	ras-related protein Rab-1A, putative	72.1775	78.6481	75.4128
Rp.chr4.2567	fatty acid-binding protein, muscle-like	67.7258	82.6419	75.1838
Rp.chr1.1381	NADH dehydrogenase	72.4004	77.6001	75.0003
Rp.chr3.2228	trifunctional enzyme subunit alpha, mitochondrial	71.229	78.6818	74.9554
Rp.chr3.0552	transmembrane emp24 domain-containing protein 1; hypothetical protein LSTR_LSTR007295	75.3968	74.3306	74.8637
Rp.chr3.1406	ADP-ribosylation factor GTPase-activating protein 1 isoform X2	71.4377	77.7087	74.5732
Rp.chr4.1168	zinc finger protein	74.63	74.0866	74.3583
Rp.chr2.2411	nuclear pore complex protein Nup50	68.2879	80.3712	74.3295
Rp.chr3.1470	adenylate kinase isoenzyme 1 isoform X1; hypothetical protein	67.4174	80.8224	74.1199
Rp.chr5.2192	hydroxymethylglutaryl-CoA lyase, mitochondrial isoform X1	67.033	79.7194	73.3762
Rp.chrX.0509	peptidyl-prolyl cis-trans isomerase	78.8538	67.7318	73.2928
Rp.chr2.2523	eukaryotic translation initiation factor	74.0529	72.0445	73.0487
Rp.chr4.1911	uncharacterized protein LOC106664498	79.9415	65.9309	72.9362
Rp.chr4.0914	adenylate kinase 2	65.4575	80.4136	72.9355
Rp.chr3.0022	serine/threonine protein kinase, partial	71.9693	73.5764	72.7729
Rp.chr5.0611	cytochrome b-c1 complex subunit 2, mitochondrial	72.1134	72.8562	72.4848
Rp.chr3.1614	putative fatty acyl-CoA reductase CG8306	73.2729	71.6932	72.483
Rp.chr2.2734	SH3 and multiple ankyrin repeat domains protein 3 isoform X1	70.2397	73.5612	71.9004
Rp.chrX.1027	cell growth regulator with RING finger domain protein 1-like isoform X2	73.8037	69.8736	71.8387
Rp.chrX.0760	plastin-2	65.9295	77.5071	71.7183
Rp.chr5.0825	insulin-like growth factor-binding protein-related protein 1	75.7884	67.1279	71.4581
Rp.chr5.2759	ATP synthase subunit e, mitochondrial	70.4542	70.8819	70.6681
Rp.chrX.0929	Na+,K+ ATPase alpha-subunit 1	76.9282	64.3413	70.6347
Rp.chr1.3539	Up-regulated during skeletal muscle growth protein 5	66.9963	74.206	70.6011
Rp.chr3.0713	heat shock protein, putative	65.6392	75.4722	70.5557
Rp.chr5.2190	uncharacterized protein LOC106690937	68.5504	72.0322	70.2913
Rp.chr1.2467	NADH dehydrogenase	65.8948	74.2874	70.0911
Rp.chr2.0792	PREDICTED: sequestosome-1	72.0733	68.0374	70.0554
Rp.chr2.0906	uncharacterized protein LOC106684388	65.9435	73.6331	69.7883
Rp.chr4.0389	uncharacterized protein LOC106686094 isoform X1; hypothetical protein GE061_15868	62.5379	76.8313	69.6846
Rp.chr1.1736	protein peste-like; hypothetical protein LSTR_LSTR000852	80.1362	58.8394	69.4878
Rp.chr1.4325	ETS homologous factor	70.9602	67.7167	69.3385
Rp.chr3.1603	probable low-specificity L-threonine aldolase 1	73.0118	65.5085	69.2602
Rp.chr1.1094	ribosome biogenesis protein NOP53	59.4026	79.0002	69.2014
Rp.scaffold.030	-	74.6975	63.6179	69.1577
Rp.chr4.0815	mitochondrial intermembrane space import and assembly protein 40	58.5313	79.4531	68.9922
Rp.chr1.1273	G patch domain-containing protein 4	63.4929	74.1033	68.7981
Rp.chr1.2602	isocitrate dehydrogenase	68.2211	69.3725	68.7968
Rp.chr4.1109	actin 1	54.0761	83.4309	68.7535
Rp.chr3.1111	ras-related protein Rab-18-B	69.9372	67.2354	68.5863
Rp.chr2.1999	-	75.406	61.5146	68.4603
Rp.chrX.0466	minor histocompatibility antigen H13	71.914	63.9217	67.9179
Rp.chr3.1389	tribbles homolog 2	66.8575	68.6032	67.7303
Rp.chr5.0577	uncharacterized protein LOC106678258	66.4077	69.0316	67.7197
Rp.chr1.0843	uncharacterized protein LOC111043282	55.6267	79.7297	67.6782
Rp.chr1.3562	RNA-binding protein Rsf1-like; hypothetical protein, partial	62.322	72.6892	67.5056
Rp.scaffold.156	NADH dehydrogenase, putative	58.1768	76.7516	67.4642
Rp.chr1.3813	serine--tRNA ligase, cytoplasmic	61.4994	73.2929	67.3962
Rp.chr3.1403	protein FAM107B; uncharacterized protein LOC106671915	64.0528	70.5908	67.3218
Rp.chr5.1406	facilitated trehalose transporter Tret1-like	66.6181	67.8079	67.213
Rp.chr1.2808	uncharacterized protein LOC106689817	61.5535	72.4321	66.9928
Rp.chr3.2747	protein kish-A isoform X2	67.9348	66.0401	66.9875
Rp.chrX.0400	peptidylglycine alpha-hydroxylating monooxygenase	65.9991	67.2548	66.6269
Rp.chr3.2800	ras-related protein Rab-7	67.7391	65.4938	66.6164
Rp.chrX.1438	cAMP-responsive element-binding protein-like 2 isoform X1	65.3742	67.8271	66.6006
Rp.chr3.1529	-	52.6211	80.5318	66.5764
Rp.chr3.1733	aconitase, mitochondrial	61.0043	71.7101	66.3572
Rp.chr2.2599	akirin-2 isoform X2	70.2618	61.915	66.0884
Rp.chr5.1063	putative nucleotidyltransferase FAM46C, partial	68.9225	63.0764	65.9995
Rp.chr3.2476	MICOS complex subunit Mic60 isoform X2	58.3403	73.6304	65.9854
Rp.chr1.1989	signal recognition particle receptor subunit alpha homolog	65.7796	66.1066	65.9431
Rp.chr1.0681	CUGBP Elav-like family member 1 isoform X10	69.3298	62.181	65.7554
Rp.chr3.2079	-	64.8734	66.6279	65.7507
Rp.chr4.1074	ADP, ATP carrier protein; adenine nucleotide translocase insect1	55.2623	75.1244	65.1934
Rp.chr5.0950	cytochrome b-c1 complex subunit 9	65.7156	64.6246	65.1701
Rp.chr1.4093	-	64.0851	65.8674	64.9762
Rp.chr2.1115	-	73.0892	56.0722	64.5807
Rp.chr5.0016	unkown protein, partial; PREDICTED: protein YIPF7	60.4238	68.1833	64.3036
Rp.chr4.1800	GTP-binding nuclear protein Ran	59.9226	68.1504	64.0365
Rp.chr4.1746	uncharacterized protein LOC106678338	61.8742	66.0045	63.9394
Rp.chr5.1142	laccase isoform X2	115.333	12.5457	63.9391
Rp.scaffold.132	long-chain fatty acid transport protein 4-like	64.926	62.3438	63.6349
Rp.chr5.1116	lissencephaly-1 homolog	63.1024	63.9696	63.536
Rp.chr2.0560	dolichol-phosphate mannosyltransferase subunit 3	52.6356	74.3881	63.5119
Rp.chr2.1253	protein TIS11 isoform X1	64.3203	62.6757	63.498
Rp.chr3.1363	mitochondrial import receptor subunit tom20	62.5559	64.1342	63.3451
Rp.chr5.2713	copper transport protein ATOX1	60.5057	66.0191	63.2624
Rp.chr5.1041	caprin-1	61.8649	64.3015	63.0832
Rp.chr5.1970	X-box-binding protein 1 isoform X2	67.1454	58.8162	62.9808
Rp.chrX.0519	protein fork head-like	65.3291	60.521	62.925
Rp.chr5.0613	alanine aminotransferase	59.0829	66.3775	62.7302
Rp.chr4.1601	traB domain-containing protein	60.6289	64.4803	62.5546
Rp.chr1.2801	protein tyrosine phosphatase prl	62.0989	62.9586	62.5288
Rp.chr2.0676	mitochondrial import inner membrane translocase subunit Tim10	51.0077	73.2409	62.1243
Rp.chr2.2571	uncharacterized protein LOC106679263	60.2125	63.9868	62.0996
Rp.chr3.1083	facilitated trehalose transporter Tret1-like	69.5544	54.5639	62.0591
Rp.chr1.3795	protein seele	66.2622	57.5296	61.8959
Rp.chr5.1792	uncharacterized protein LOC106686659	60.0102	63.4929	61.7516
Rp.chr1.3088	coiled-coil-helix-coiled-coil-helix domain-containing protein 10, mitochondrial	56.8734	66.4735	61.6735
Rp.chr3.0408	hypothetical protein evm_007080; failed axon connections protein, putative	49.133	73.9247	61.5289
Rp.chr4.1245	succinate dehydrogenase	59.5215	63.4694	61.4954
Rp.chr1.3129	E3 ubiquitin-protein ligase RNF185	62.8406	60.046	61.4433
Rp.chr5.2066	15-hydroxyprostaglandin dehydrogenase	58.9639	63.8388	61.4014
Rp.chr3.0252	coupling factor, putative	59.1321	63.4831	61.3076
Rp.chr2.1942	-	58.0461	64.3269	61.1865
Rp.chr4.0333	aldehyde dehydrogenase, mitochondrial-like	53.4114	68.8794	61.1454
Rp.chr1.4347	-	72.9436	49.1273	61.0355
Rp.chr3.2282	ribosomal protein S6	56.0729	65.9926	61.0328
Rp.chr1.0269	-	55.0533	66.8244	60.9389
Rp.scaffold.148	elongin-C	58.5679	62.841	60.7045
Rp.chr2.0585	glycine-rich selenoprotein isoform X2	61.4434	59.8745	60.6589
Rp.chr2.1915	annexin B9-like isoform X1	61.6843	59.5881	60.6362
Rp.chr1.1894	chromobox protein homolog 1-like	56.8571	63.8593	60.3582
Rp.chr3.2549	prostaglandin E synthase 3 isoform X2; conserved hypothetical protein	59.0812	61.4876	60.2844
Rp.chrX.1199	ADP-ribosylation factor, arf	62.7744	57.7245	60.2495
Rp.chr2.1130	ubiquitin-fold modifier-conjugating enzyme 1	55.2658	65.0695	60.1677
Rp.chr4.2877	myeloid leukemia factor	54.9464	65.1811	60.0637
Rp.chr2.2286	ribosome biogenesis regulatory protein homolog	54.5602	65.3938	59.977
Rp.chr3.0411	failed axon connections protein, putative	45.7356	73.9029	59.8192
Rp.chr4.0817	translocator protein isoform X1	59.2758	60.1276	59.7017
Rp.chr3.1525	endoplasmin	56.7998	62.4718	59.6358
Rp.chr1.3636	PTB domain-containing engulfment adapter protein 1	61.1756	58.0836	59.6296
Rp.chr4.1856	facilitated trehalose transporter Tret1-like	61.9781	56.9291	59.4536
Rp.chr1.2391	uncharacterized protein LOC106688139 isoform X4; MICOS complex subunit MIC27-like isoform X4	56.8277	62.0083	59.418
Rp.chr3.0742	sodium-coupled monocarboxylate transporter 2 isoform X1	64.3991	54.3735	59.3863
Rp.chr3.2501	PREDICTED: ADP-ribosylation factor 1	56.8391	61.0569	58.948
Rp.chr5.0665	NADH dehydrogenase	57.2681	60.1706	58.7194
Rp.chr3.1402	dihydrolipoyl dehydrogenase, mitochondrial	55.1868	62.1413	58.664
Rp.chr4.1041	lipase maturation factor 2-like	56.8387	60.4659	58.6523
Rp.chr4.1651	bcr-associated protein, bap	62.7357	54.549	58.6423
Rp.chr1.2447	proliferation-associated protein 2G4	56.0867	61.1642	58.6254
Rp.chr3.1347	sodium/potassium-transporting ATPase subunit beta-2-like	53.9774	62.6668	58.3221
Rp.chr1.3990	-	38.6027	77.4925	58.0476
Rp.chr3.0987	uncharacterized protein LOC106692869	56.4829	59.486	57.9844
Rp.chr3.2669	alpha tocopherol transfer protein, partial	53.7631	61.9706	57.8668
Rp.chr3.0478	ribosomal protein L27	52.517	63.1158	57.8164
Rp.chr4.0260	PIN2/TERF1-interacting telomerase inhibitor 1 isoform X1	51.785	63.0316	57.4083
Rp.chr2.2288	serine/arginine-rich splicing factor 2 isoform X3	55.4606	59.1525	57.3066
Rp.chr5.1488	glutamine and serine-rich protein 1-like isoform X2	53.3828	60.7396	57.0612
Rp.chr3.0550	PREDICTED: cell death-inducing p53-target protein 1	60.4917	53.3644	56.928
Rp.chr2.0567	protein LLP homolog; Nucleoside diphosphate-linked moiety X motif 8, mitochondrial	53.1237	60.4114	56.7675
Rp.chr3.0205	leucine rich repeat interacting protein, partial	56.1457	57.3063	56.726
Rp.scaffold.264	-	55.3812	58.035	56.7081
Rp.chrX.1098	maltase 2 isoform X2; neutral and basic amino acid transport protein rBAT-like	59.2337	54.0743	56.654
Rp.chr1.2960	HIG1 domain family member 2A, mitochondrial	54.3243	58.6635	56.4939
Rp.chr1.3149	inorganic pyrophosphatase isoform X1	50.0653	62.8785	56.4719
Rp.chr2.2749	protein singed	66.091	46.6496	56.3703
Rp.chr3.1422	vacuolar ATP synthase subunit ac39; V-type proton ATPase subunit d	51.9492	60.6174	56.2833
Rp.chr5.1533	synaptobrevin	53.8549	58.6673	56.2611
Rp.chr5.1096	thioredoxin, putative	58.2018	54.1085	56.1552
Rp.chr3.0087	ATPase family AAA domain-containing protein 3A homolog isoform X1	49.9592	62.093	56.0261
Rp.chr1.1898	DAZ-associated protein 2-like isoform X1	55.2977	56.4674	55.8825
Rp.chr2.2017	cathepsin L	64.7472	46.3075	55.5273
Rp.chr3.1188	uncharacterized protein LOC112210897	50.6076	60.1839	55.3957
Rp.chr4.2529	protein yellow-like	57.5006	53.2451	55.3729
Rp.chr2.1938	adiponectin receptor protein	56.1432	54.4559	55.2996
Rp.chr2.1211	pescadillo homolog	51.8787	58.6575	55.2681
Rp.chr2.1781	uncharacterized protein LOC106677269	45.3903	64.9378	55.1641
Rp.chr3.0927	-	41.3703	68.6925	55.0314
Rp.chrX.0422	-	51.3074	58.3615	54.8345
Rp.chr5.1206	ATP-citrate synthase	48.8138	60.5892	54.7015
Rp.chr4.2782	guanine nucleotide-binding protein-like 3 homolog	45.0304	64.1774	54.6039
Rp.chr2.0428	putative inorganic phosphate cotransporter isoform X1	58.6931	50.4624	54.5777
Rp.chr2.2266	HBS1-like protein	48.2328	60.8702	54.5515
Rp.chr2.0596	eukaryotic translation initiation factor 3 subunit D isoform X1	47.5672	61.344	54.4556
Rp.chr1.0790	importin-5	50.8786	57.9576	54.4181
Rp.chr3.0857	ORM1-like protein	53.4116	55.2639	54.3377
Rp.chr5.0559	succinate--CoA ligase	48.6047	59.9699	54.2873
Rp.chrX.1233	electron transfer flavoprotein subunit beta	50.268	58.0983	54.1832
Rp.chr1.4427	ubiquitin-conjugating enzyme E2-17 kDa	49.8793	58.4546	54.167
Rp.chr5.2373	chitooligosaccharidolytic beta-N-acetylglucosaminidase	49.6018	58.629	54.1154
Rp.chr5.1708	ER lumen protein retaining receptor	56.5101	51.5655	54.0378
Rp.chr2.2554	myosin regulatory light chain sqh isoform X2	53.2306	54.5773	53.9039
Rp.chr2.2491	protein transport protein sec23	54.4571	53.1408	53.799
Rp.chr3.0024	serine/threonine protein kinase, partial	50.5572	56.598	53.5776
Rp.chr3.2755	UNC93-like protein	49.5966	57.2961	53.4464
Rp.chr1.3313	microsomal signal peptidase 23 kd subunit	53.2034	53.6192	53.4113
Rp.chr1.0413	malate dehydrogenase	50.7717	55.7901	53.2809
Rp.chr1.3590	ensconsin isoform X1; MAP7 domain-containing protein 2 isoform X6	52.1943	54.1619	53.1781
Rp.chr5.1154	dolichyl-diphosphooligosaccharide--protein glycosyltransferase subunit DAD1	55.7602	50.3963	53.0782
Rp.chrX.1528	dihydrolipoyllysine-residue succinyltransferase component of 2-oxoglutarate dehydrogenase complex, mitochondrial-like	49.7984	56.2934	53.0459
Rp.chr3.1202	PREDICTED: dopamine N-acetyltransferase-like isoform X1	52.6795	52.7965	52.738
Rp.chr1.1753	RNA transcription, translation and transport factor protein; UPF0568 protein C14orf166 homolog	50.0837	55.0595	52.5716
Rp.chr2.2011	26S protease regulatory subunit 6b	51.606	53.2458	52.4259
Rp.chr2.0172	-	47.652	57.0669	52.3594
Rp.chr1.0780	division abnormally delayed protein; hypothetical protein GE061_06338, partial	47.0535	57.4902	52.2718
Rp.chr1.0202	myosin-2 essential light chain isoform X1	52.2019	52.2828	52.2423
Rp.chr2.0041	multiple inositol polyphosphate phosphatase	45.633	58.3641	51.9985
Rp.chr3.1289	probable phospholipid-transporting ATPase IIB isoform X1	52.2855	51.3718	51.8286
Rp.chr4.1885	trehalase	49.1194	54.4955	51.8074
Rp.chr2.1207	protein slowmo-like	50.5366	52.9041	51.7203
Rp.chr5.1757	cAMP-dependent protein kinase R1	54.1182	49.2923	51.7052
Rp.chrX.0736	malate dehydrogenase, mitochondrial-like	47.1666	56.0049	51.5858
Rp.chr2.1116	-	57.5042	45.6163	51.5602
Rp.chr3.0599	transmembrane protein 53-like isoform X1	52.3662	50.3416	51.3539
Rp.chr2.0605	hypothetical protein GE061_01594; bicaudal D-related protein homolog isoform X1	46.7332	54.016	50.3746
Rp.chr4.1453	probable isocitrate dehydrogenase	42.9615	57.6385	50.3
Rp.chr1.3984	golgin subfamily A member 5	40.1366	60.2067	50.1717
Rp.chr1.1458	eukaryotic translation initiation factor 4B-like isoform X1	49.5518	50.6723	50.1121
Rp.chr3.0994	sideroflexin-3	51.0941	49.06	50.0771
Rp.chrX.0300	uncharacterized protein LOC106680408 isoform X1; C3 and PZP-like alpha-2-macroglobulin domain-containing protein 8 isoform X2	45.2789	54.8142	50.0466
Rp.chr1.0800	Golgi reassembly-stacking protein 2	48.7078	51.3291	50.0184
Rp.chrX.0967	-	48.229	51.702	49.9655
Rp.chr4.0049	39S ribosomal protein L50, mitochondrial	44.7554	55.0033	49.8793
Rp.chrX.0311	transcription factor AP-1	64.0107	35.5751	49.7929
Rp.chr2.1272	interferon regulatory factor 2-binding protein-like A	53.5791	45.7554	49.6673
Rp.chr2.3057	splicing factor U2AF 50 kDa subunit isoform X3	45.2496	53.9183	49.5839
Rp.chr4.0549	protein dj-1beta-like; DJ-1	47.6993	51.3203	49.5098
Rp.chrX.0680	V-type proton ATPase subunit C	46.4431	52.5443	49.4937
Rp.chr3.0092	eukaryotic translation initiation factor 4 gamma 1 isoform X3	50.5701	48.1187	49.3444
Rp.chr3.2498	methylmalonic aciduria and homocystinuria type D homolog, mitochondrial	48.0116	50.4365	49.2241
Rp.chr5.2045	protein hu-li tai shao isoform X1	47.3474	51.0266	49.187
Rp.chr1.0801	NADH dehydrogenase	49.4876	48.5915	49.0395
Rp.chr2.1876	uncharacterized protein LOC106677241 isoform X4; pleckstrin homology domain-containing family G member 3 isoform X2	46.9879	50.7669	48.8774
Rp.chr4.0365	glycerol-3-phosphate dehydrogenase	49.0464	48.6134	48.8299
Rp.chr3.0622	-	48.0039	49.4787	48.7413
Rp.chr5.2702	SH2 domain-containing protein 4B isoform X1	49.7598	47.6966	48.7282
Rp.chr1.1462	myc box-dependent-interacting protein 1; amphiphysin isoform X1	48.3823	49.026	48.7041
Rp.chr1.3670	pyruvate dehydrogenase	46.088	51.0707	48.5794
Rp.chr4.2496	V-type proton ATPase 116 kDa subunit a isoform X6	45.6346	51.4533	48.544
Rp.chr1.0783	division abnormally delayed protein	44.6932	52.3473	48.5202
Rp.chr5.0909	serine/threonine-protein phosphatase 2A catalytic subunit beta isoform isoform X1	49.1861	47.8221	48.5041
Rp.chr1.1778	moesin/ezrin/radixin homolog 1	49.1027	47.5151	48.3089
Rp.scaffold.202	putative oxidoreductase GLYR1 homolog	44.17	52.4346	48.3023
Rp.chr2.0118	akirin-2 isoform X2	47.7352	48.814	48.2746
Rp.chr1.4243	hypothetical protein FL81_15476, partial	52.0687	44.3309	48.1998
Rp.chr3.2368	dnaJ homolog subfamily C member 22 isoform X1	49.1745	46.9151	48.0448
Rp.chr3.0116	cystinosin	49.1254	46.6458	47.8856
Rp.scaffold.161	ornithine decarboxylase, partial	52.7733	42.9841	47.8787
Rp.chr1.4437	peroxiredoxin	53.7269	42.0109	47.8689
Rp.chr1.4423	tyrosine-protein kinase CSK	48.7302	46.8939	47.812
Rp.chr1.0289	ATP synthase subunit d	45.8578	49.4466	47.6522
Rp.chr5.2132	ATP-dependent RNA helicase bel isoform X2	48.3147	46.7379	47.5263
Rp.chr5.2171	NADH-ubiquinone oxidoreductase 49 kDa subunit-like	46.2356	48.364	47.2998
Rp.chr1.2389	probable serine incorporator	47.1571	46.8984	47.0277
Rp.chr2.0019	-	20.6167	73.3093	46.963
Rp.chr5.0612	DEAD box ATP-dependent RNA helicase	49.9407	43.8647	46.9027
Rp.chr3.0845	6-phosphofructo-2-kinase/fructose-2,6-bisphosphatase 1 isoform X1	48.8818	44.1421	46.512
Rp.scaffold.012	transmembrane protein 68	39.8674	52.9976	46.4325
Rp.chr4.0115	V-type proton ATPase subunit S1-like; hypothetical protein FOCC_FOCC002379	42.6195	49.9806	46.3001
Rp.chr4.2335	filamin-A	46.4369	46.0367	46.2368
Rp.chr2.3147	membrane-associated progesterone receptor component 1-like	46.125	46.3274	46.2262
Rp.chr2.1851	beta-actin, partial	43.5478	48.4837	46.0158
Rp.chr2.0541	-	62.9268	29.0365	45.9816
Rp.chr1.2096	cytochrome c oxidase assembly factor 5	38.9692	52.8321	45.9006
Rp.chr5.0540	eukaryotic peptide chain release factor subunit 1	44.2264	47.5602	45.8933
Rp.chr1.1106	SUMO-conjugating enzyme UBC9	47.1473	44.3258	45.7366
Rp.chr3.1580	methionine aminopeptidase 2	45.2515	46.1995	45.7255
Rp.chr3.1697	delta-coatomer protein	44.7864	46.6119	45.6992
Rp.chr2.0985	prion-like-(Q/N-rich) domain-bearing protein 25; rh5-interacting protein isoform X1	42.9421	48.4262	45.6841
Rp.chrX.0402	nucleosome assembly protein	43.4516	47.8288	45.6402
Rp.chr1.1962	forkhead box protein N3-like	48.7599	42.4216	45.5907
Rp.chr5.0434	protein lifeguard 1 isoform X1	47.1579	43.9421	45.55
Rp.chr2.3161	tetraspanin-9-like	48.1983	42.899	45.5486
Rp.chrX.0484	tyrosine-protein kinase Btk29A	50.4216	40.3506	45.3861
Rp.chr2.1056	secreted hypothetical protein; protein amalgam-like isoform X3	43.5384	47.2243	45.3814
Rp.chr1.0782	-	45.1186	45.5104	45.3145
Rp.chr1.2084	-	43.2031	47.3193	45.2612
Rp.chrX.1521	receptor expression-enhancing protein 5	41.1651	48.923	45.0441
Rp.chr4.1962	sialin isoform X3	44.8146	45.1491	44.9818
Rp.chr2.2115	uncharacterized protein LOC106679388	43.0622	46.8082	44.9352
Rp.chrX.1141	collagen type IV alpha-3-binding protein isoform X2	46.0001	43.8226	44.9113
Rp.chr4.2535	heparan-alpha-glucosaminide N-acetyltransferase isoform X2	38.9879	50.8237	44.9058
Rp.chr1.1643	vacuolar H[+] ATPase subunit	41.6304	48.1544	44.8924
Rp.chr3.0020	ubiquitin-conjugating enzyme E2 J2	43.9588	45.7251	44.8419
Rp.chr1.0868	-	39.4236	50.1595	44.7915
Rp.chr4.0976	ABC transporter G family member 20 isoform X2	47.3592	42.1887	44.7739
Rp.chr1.0570	asparagine--tRNA ligase, cytoplasmic; aspartyl-tRNA synthetase	44.471	44.6148	44.5429
Rp.chr4.0832	uncharacterized protein LOC106680827	45.7485	43.2742	44.5114
Rp.chr1.0497	selenoprotein M-like	43.2674	45.6907	44.479
Rp.scaffold.093	CCAAT/enhancer-binding protein gamma-like	48.2377	40.6401	44.4389
Rp.chrX.1026	cell growth regulator with RING finger domain protein 1-like isoform X2	47.1316	41.2126	44.1721
Rp.chr2.1573	ras-related protein Rab-14	43.295	44.9052	44.1001
Rp.chr5.0555	dolichyl-diphosphooligosaccharide--protein glycosyltransferase subunit STT3B isoform X1	44.4198	43.7194	44.0696
Rp.chrX.0063	-	41.8321	45.892	43.8621
Rp.scaffold.009	calcyphosin-like protein	50.1326	37.2675	43.7001
Rp.chr2.2719	PREDICTED: mitochondrial import inner membrane translocase subunit Tim9	42.9421	44.3871	43.6646
Rp.chr2.1778	signal recognition particle subunit SRP68	41.8324	45.305	43.5687
Rp.chrX.0948	cAMP-regulated phosphoprotein 19	42.8787	44.1507	43.5147
Rp.chr3.1135	ER membrane protein complex subunit 4	39.5525	47.3163	43.4344
Rp.chr1.3124	myosin i	43.2193	43.6388	43.429
Rp.chr5.2490	-	45.5074	41.3469	43.4271
Rp.chrX.1259	T-complex protein 1 subunit gamma-like; chaperonin	41.4083	45.3774	43.3928
Rp.chr2.0980	mitochondrial fission 1 protein; conserved hypothetical protein	43.5917	43.0471	43.3194
Rp.chr3.2575	dnaJ homolog subfamily C member 7	40.8499	45.5721	43.211
Rp.chr3.2489	venom serpin 1; serpin B4-like isoform X9	52.8794	33.4892	43.1843
Rp.chr1.0796	LIM domain only protein 7 isoform X1; hypothetical protein GE061_02038, partial	44.2829	41.8802	43.0816
Rp.chr3.1481	basement membrane-specific heparan sulfate proteoglycan core protein isoform X1	51.4366	34.7125	43.0745
Rp.chr2.0922	oligosaccharyltransferase complex subunit OSTC	40.4612	45.6568	43.059
Rp.chr4.2078	heat shock 70 kDa protein cognate 2-like	37.5299	48.4434	42.9866
Rp.chr3.1072	coiled-coil domain-containing protein CG32809 isoform X3	38.9612	46.8924	42.9268
Rp.chrX.0772	-	42.4435	43.3122	42.8779
Rp.chr3.0929	dnaJ homolog dnj-5 isoform X1; uncharacterized protein LOC106685047	43.4515	42.2017	42.8266
Rp.chr1.4332	putative mediator of RNA polymerase II transcription subunit 26 isoform X2; uncharacterized protein LOC106669564 isoform X2	41.259	44.3856	42.8223
Rp.chr4.1171	acyl carrier protein, mitochondrial isoform X1	44.0991	41.5388	42.819
Rp.chr2.2701	poly(U)-binding-splicing factor half pint isoform X1	43.3921	42.1858	42.789
Rp.chr5.2496	NADH dehydrogenase	39.5067	46.0572	42.7819
Rp.chr5.1928	heat shock 70 kDa protein cognate 5	43.5598	41.8774	42.7186
Rp.chr3.1320	serine/threonine-protein kinase MARK2-like isoform X5	42.436	42.8454	42.6407
Rp.chr3.1235	-	53.8034	31.4748	42.6391
Rp.chr1.3400	uncharacterized protein LOC106685560 isoform X2	39.7359	45.4985	42.6172
Rp.chr2.2499	phytanoyl-CoA dioxygenase domain-containing protein 1	44.6255	40.5708	42.5981
Rp.chr5.2149	uncharacterized protein LOC106681143; conserved hypothetical protein	44.285	40.6622	42.4736
Rp.chr3.0931	uncharacterized protein LOC113396407	38.8238	45.6559	42.2399
Rp.chr2.1580	rab-protein 5; rab5	43.5644	40.8108	42.1876
Rp.chr2.1849	beta-actin, partial	39.2774	44.9425	42.11
Rp.chr2.2082	S-phase kinase-associated protein 1	44.4549	39.7377	42.0963
Rp.chr5.2756	tubulin alpha chain	38.7101	44.9871	41.8486
Rp.chr3.2638	alpha-tocopherol transfer protein-like	40.7609	42.8182	41.7895
Rp.chrX.0711	autophagy-related protein	39.9501	43.5342	41.7421
Rp.chr5.1593	uncharacterized protein LOC106680975	40.1974	43.1297	41.6635
Rp.chr1.3435	CTD small phosphatase-like protein 2	42.9506	40.3617	41.6562
Rp.chr5.0901	RNA-binding protein cabeza isoform X1	39.5796	43.5666	41.5731
Rp.chr2.1305	uncharacterized protein LOC106677277	36.4953	46.6495	41.5724
Rp.chr1.4081	protein PRRC2C isoform X1	44.4281	38.6212	41.5247
Rp.chr2.2556	succinate dehydrogenase	41.5674	41.3408	41.4541
Rp.chr5.0152	eukaryotic translation initiation factor 3 subunit L isoform X1	38.9556	43.9325	41.444
Rp.chr5.1231	ssm4 protein	40.6007	42.2543	41.4275
Rp.chr4.2514	signal recognition particle 19 kDa protein	41.8861	40.9316	41.4089
Rp.chr5.2225	GTP-binding protein Rheb homolog	41.1033	41.6669	41.3851
Rp.chr4.0819	NADH dehydrogenase	41.9584	40.7725	41.3654
Rp.chr2.0548	abhydrolase domain-containing protein 2	40.9766	41.68	41.3283
Rp.chr4.1801	RING finger protein 10	44.2385	38.3621	41.3003
Rp.chr2.2240	mitochondrial ribosomal protein S21	38.0435	44.5447	41.2941
Rp.chr5.0118	selenoprotein S-like isoform X1; PREDICTED: uncharacterized protein LOC106789211	43.6316	38.8184	41.225
Rp.chr2.0271	ER degradation-enhancing alpha-mannosidase-like protein 3	43.8206	38.5988	41.2097
Rp.chr5.1303	protein Malvolio-like isoform X1	44.047	38.2986	41.1728
Rp.chr1.4173	spectrin alpha chain isoform X2	43.8202	38.4421	41.1312
Rp.chr4.1500	fumarylacetoacetate hydrolase domain-containing protein 2 isoform X1	43.2283	38.7142	40.9713
Rp.chr4.0745	ribonuclease t2	43.062	38.7883	40.9252
Rp.chr3.2821	solute carrier family 35 member C2	39.9211	41.6668	40.794
Rp.chr2.1554	actin alpha	41.8482	39.7294	40.7888
Rp.chr1.0926	PREDICTED: choline/ethanolamine kinase isoform X2	45.2629	36.3067	40.7848
Rp.chr3.0833	protein unzipped	42.1185	39.3522	40.7354
Rp.chr5.0425	putative inorganic phosphate cotransporter isoform X2	37.4496	43.8806	40.6651
Rp.chr3.2008	mannosidase alpha class 2a	43.6117	37.5295	40.5706
Rp.chrX.0909	-	38.2973	42.8428	40.5701
Rp.chr2.2675	heat shock factor binding protein, putative	37.4041	43.655	40.5296
Rp.chrX.0683	oxysterol-binding protein-related protein 11-like isoform X1	38.9112	42.1226	40.5169
Rp.chr3.0778	NADH dehydrogenase	39.6972	41.3339	40.5155
Rp.chrX.1237	dimeric dihydrodiol dehydrogenase	36.5188	44.3543	40.4365
Rp.chr4.0891	39S ribosomal protein L35, mitochondrial	39.6545	41.1145	40.3845
Rp.chrX.0467	protein disulfide isomerase	40.1523	40.3779	40.2651
Rp.chr4.0339	lipoyltransferase 1, mitochondrial	31.4775	48.6275	40.0525
Rp.chr3.1822	protein l(2)37Cc	37.5537	42.4482	40.0009
Rp.chr2.0689	uncharacterized protein LOC106689009; NADH dehydrogenase	34.2496	45.7192	39.9844
Rp.chr5.0654	transcriptional coactivator yorkie-like isoform X2	43.1226	36.8089	39.9658
Rp.chr5.2723	-	39.8225	40.0154	39.919
Rp.chrX.1334	probable protein BRICK1-B	40.0686	39.4727	39.7707
Rp.chr5.2228	m-phase inducer phosphatase	38.7219	40.6965	39.7092
Rp.chr1.0436	proteasome maturation protein	39.7512	39.2949	39.523
Rp.chr1.3598	signal recognition particle 54 kDa protein	37.9922	40.9862	39.4892
Rp.chr3.1335	-	36.8576	41.4792	39.1684
Rp.chr1.3986	-	34.7587	43.4855	39.1221
Rp.chr4.0649	-	40.9284	37.1509	39.0397
Rp.chr4.2879	uncharacterized protein LOC106682941; hypothetical protein FOCC_FOCC004440	47.6146	30.4284	39.0215
Rp.chr3.1241	-	45.5521	32.3697	38.9609
Rp.chr1.1421	myosin heavy chain 95F isoform X1; hypothetical protein GE061_17001	41.2895	36.4904	38.89
Rp.chr5.0895	protein pelota	37.4453	40.214	38.8296
Rp.chr2.2629	dynein light chain 1, cytoplasmic-like isoform X1	40.1338	37.5004	38.8171
Rp.chr5.1099	transmembrane protein 184B isoform X2	39.6811	37.8873	38.7842
Rp.chr2.1489	alpha-L-fucosidase-like	34.174	43.1918	38.6829
Rp.chr3.2395	charged multivesicular body protein 3 isoform X1	39.3542	37.9786	38.6664
Rp.chr5.0521	probable enoyl-CoA hydratase, mitochondrial	35.2485	42.0453	38.6469
Rp.chr1.1743	E3 ubiquitin-protein ligase RNF126-A	37.2842	39.9664	38.6253
Rp.chr1.2592	neutral and basic amino acid transport protein rBAT-like; maltase A2-like isoform X2	32.6598	44.5782	38.619
Rp.chr3.0628	NEDD8, putative	39.9197	37.0659	38.4928
Rp.chr3.0922	coatomer subunit beta&apos;	38.269	38.6201	38.4446
Rp.chr1.4125	casein kinase II subunit beta isoform X1	35.7326	41.1076	38.4201
Rp.chr1.1658	BET1 homolog isoform X1	39.2819	37.5278	38.4048
Rp.chr3.1065	ADP-ribosylation factor-like protein 5B	36.0942	40.6901	38.3921
Rp.chr2.0473	endothelial differentiation-related factor 1 homolog isoform X1	39.1025	37.5989	38.3507
Rp.chr2.1920	general transcription factor IIF subunit 1	36.7571	39.8432	38.3002
Rp.chr2.0603	bicaudal D-related protein homolog isoform X1	35.9023	40.6067	38.2545
Rp.chr5.0502	protein extra-macrochaetae	38.0629	38.3051	38.184
Rp.chr3.1701	UPF0449 protein C19orf25 homolog	34.3635	41.8421	38.1028
Rp.chr1.2613	transmembrane 9 superfamily member 3	37.5018	38.6409	38.0714
Rp.chr1.0167	V-type proton ATPase 21 kDa proteolipid subunit	35.5627	40.4807	38.0217
Rp.chr3.0756	prefoldin, subunit, putative	37.1088	38.7693	37.939
Rp.chr3.1224	-	49.9059	25.8981	37.902
Rp.chr5.1103	alpha-tocopherol transfer protein-like	36.8848	38.8716	37.8782
Rp.chr3.1645	NADH dehydrogenase	36.2086	39.3998	37.8042
Rp.chr3.1992	cdc42 homolog precursor	37.9797	37.6093	37.7945
Rp.chr1.4320	myelin expression factor 2	36.0702	39.5151	37.7927
Rp.chr2.0471	proteasome subunit beta type-1	36.1465	39.3196	37.733
Rp.chr5.2095	E3 ubiquitin-protein ligase ZNRF2	40.4308	35.0033	37.7171
Rp.chr1.3347	chaoptin	41.737	33.3024	37.5197
Rp.chr1.2404	ras-related protein Rab-11A	37.4536	37.5609	37.5072
Rp.chr3.0377	ribosomal RNA processing protein 1 homolog B isoform X1	35.7379	39.2612	37.4995
Rp.chr1.1570	T-complex protein 1 subunit theta	37.6153	37.3738	37.4945
Rp.chr3.1287	igf2 mRNA binding protein, putative	42.6965	32.0116	37.354
Rp.chr4.0265	casein kinase I	38.4505	36.2028	37.3267
Rp.chr3.1846	2&apos;,5&apos;-phosphodiesterase 12	27.9975	46.5525	37.275
Rp.chr4.1867	syndecan isoform X1	36.2783	38.2437	37.261
Rp.chr5.0548	aldo-keto reductase	32.9456	41.4215	37.1836
Rp.chr1.2107	uncharacterized protein LOC106681974 isoform X3	34.5403	39.7679	37.1541
Rp.chr3.2380	46 kDa FK506-binding nuclear protein	35.7217	38.5707	37.1462
Rp.chr5.0364	G-protein coupled receptor Mth2	38.7576	35.3948	37.0762
Rp.chr1.3447	Peptidyl-prolyl cis-trans isomerase NIMA-interacting 4	35.8696	38.1634	37.0165
Rp.chr5.0154	small nuclear ribonucleoprotein G	37.1551	36.8271	36.9911
Rp.chr1.2194	tubulin alpha chain	38.3312	35.4961	36.9137
Rp.chr3.0640	glycine cleavage system h protein	35.5424	38.1966	36.8695
Rp.chr1.3572	glutamine--fructose-6-phosphate aminotransferase	37.6988	35.9783	36.8385
Rp.chr4.1064	E3 ubiquitin-protein ligase RNF19A-like	41.8971	31.6052	36.7511
Rp.chr5.1719	ubiquitin-conjugating enzyme E2 variant 2 isoform X1	36.0665	37.2802	36.6733
Rp.chr3.2176	ecotropic viral integration site 5 ortholog isoform X1	42.4547	30.8799	36.6673
Rp.chr5.0314	TPPP family protein CG45057	35.9733	37.3197	36.6465
Rp.chr1.1899	extended synaptotagmin-2-B isoform X1	34.5392	38.6899	36.6146
Rp.chr1.1651	facilitated trehalose transporter Tret1-like	42.6265	30.5127	36.5696
Rp.chr3.0556	dnaJ homolog subfamily C member 1	38.5878	34.4009	36.4943
Rp.chr1.3078	sterile alpha and TIR motif-containing protein 1 isoform X3	37.0813	35.9036	36.4925
Rp.chr1.2734	poly(rC)-binding protein 3 isoform X1	35.9064	36.927	36.4167
Rp.chr5.1860	sorting and assembly machinery component 50 homolog B isoform X1	33.0954	39.7128	36.4041
Rp.chrX.0390	muscle-specific protein 20	33.9635	38.8171	36.3903
Rp.chr3.1151	venom carboxylesterase-6-like	33.8035	38.8747	36.3391
Rp.chr5.1651	programmed cell death protein 5	34.2231	38.3843	36.3037
Rp.chr3.0828	E3 ubiquitin-protein ligase PPP1R11-like; PREDICTED: protein phosphatase 1 regulatory subunit 11 isoform X1	36.0285	36.5561	36.2923
Rp.chr5.1442	bladder cancer-associated protein	32.8047	39.7406	36.2726
Rp.chr3.1390	NADH dehydrogenase	35.9936	36.5303	36.2619
Rp.chr1.4510	ecdysone-induced protein 74EF-like	34.0484	38.3438	36.1961
Rp.chr1.3470	glucose-6-phosphate isomerase	34.2005	38.154	36.1772
Rp.chr1.0699	EH domain-containing protein 1 isoform X2	35.8332	36.456	36.1446
Rp.scaffold.129	trifunctional enzyme subunit beta, mitochondrial	34.4522	37.7987	36.1255
Rp.chr3.1741	uncharacterized protein CG1161	36.6161	35.5812	36.0987
Rp.chr4.2645	tetratricopeptide repeat protein, partial	36.2512	35.8903	36.0708
Rp.chr1.2818	PREDICTED: centromere-associated protein E; uncharacterized protein LOC106684989	38.1332	33.9464	36.0398
Rp.chr1.2179	tubulin alpha chain	33.5243	38.5239	36.0241
Rp.chr2.0977	transmembrane 9 superfamily member 2	35.2103	36.8313	36.0208
Rp.chr4.0658	PREDICTED: MICOS complex subunit Mic25 isoform X2	35.579	36.4404	36.0097
Rp.chrX.0392	uncharacterized protein LOC106684737	37.4047	34.6138	36.0093
Rp.chr2.0812	protein 5NUC-like	25.9386	46.0681	36.0034
Rp.chr3.0820	RNA-binding protein 39 isoform X5	34.3379	37.5758	35.9569
Rp.chr3.2499	dolichyl-diphosphooligosaccharide--protein glycosyltransferase 48 kDa subunit	36.7296	35.0927	35.9112
Rp.chr1.0537	NADP-specific isocitrate dehydrogenase	33.818	38.0035	35.9107
Rp.chr5.2003	RING-box protein 1A	36.3118	35.503	35.9074
Rp.chr2.1884	membrane magnesium transporter 1	33.666	38.1172	35.8916
Rp.chrX.1658	protein mesh isoform X1	36.695	35.0453	35.8701
Rp.scaffold.079	UDP-glucose 4-epimerase isoform X1	28.6333	43.0583	35.8458
Rp.chr4.2826	myosin regulatory light chain 2	33.9208	37.7522	35.8365
Rp.chr3.2595	uncharacterized protein LOC106691119 isoform X1	36.3858	35.1181	35.7519
Rp.chrX.0845	-	33.2664	38.2028	35.7346
Rp.chr1.2622	prefoldin subunit 1	30.6002	40.6744	35.6373
Rp.chr3.2360	solute carrier family 2, facilitated glucose transporter member 5-like isoform X1	32.5445	38.5025	35.5235
Rp.chr2.3337	T-complex protein 1 subunit eta; chaperonin, partial	34.4576	36.5539	35.5057
Rp.chrX.0945	electron transfer flavoprotein subunit alpha, mitochondrial	34.5209	36.2828	35.4019
Rp.chr1.1609	pancreatic triacylglycerol lipase-like isoform X2	33.2752	37.4532	35.3642
Rp.chrX.0966	-	35.0951	35.5485	35.3218
Rp.scaffold.204	putative oxidoreductase GLYR1 homolog	34.2173	36.415	35.3161
Rp.chr1.2689	NHP2-like protein 1 homolog	32.1566	38.4703	35.3134
Rp.chr1.1343	NADH dehydrogenase	32.7214	37.838	35.2797
Rp.chr5.1042	vacuolar ATPase assembly integral membrane protein VMA21 homolog	31.0628	39.4615	35.2622
Rp.chrX.0330	solute carrier family 26 member 10-like isoform X2	35.648	34.8478	35.2479
Rp.chr1.4159	rho guanine nucleotide exchange factor 16-like isoform X1	36.0294	34.2876	35.1585
Rp.chr2.0145	tetratricopeptide repeat protein, putative	32.1623	38.0401	35.1012
Rp.chr3.1166	reactive oxygen species modulator 1	31.041	39.1579	35.0994
Rp.chr1.1565	eukaryotic translation initiation factor 3 subunit J	33.842	36.2909	35.0664
Rp.chr3.0474	uncharacterized protein LOC106689384 isoform X2	33.8653	36.2428	35.054
Rp.chr2.2079	whirlin isoform X2	35.4051	34.5543	34.9797
Rp.chr3.0981	integrin alpha-PS2 isoform X2	33.6773	36.2205	34.9489
Rp.chr3.2536	tyrosine aminotransferase	34.4004	35.362	34.8812
Rp.chr4.2578	probable 4-coumarate--CoA ligase 1	34.5404	35.2047	34.8726
Rp.chr2.1161	sorting nexin-12	35.1125	34.6006	34.8566
Rp.chr5.1322	DDRGK domain-containing protein 1	33.6348	35.8589	34.7469
Rp.chr4.1532	protein disulfide-isomerase A6 homolog	34.5843	34.831	34.7076
Rp.chr2.1133	zinc finger protein 593 homolog	30.985	38.4138	34.6994
Rp.chr1.3664	protein SEC13 homolog	36.43	32.9278	34.6789
Rp.chrX.0342	zinc transporter 7	36.5511	32.7798	34.6655
Rp.chrX.0609	coatomer subunit beta	33.9408	35.1669	34.5539
Rp.scaffold.154	BSD domain-containing protein 1-like	36.5558	32.4913	34.5235
Rp.chr2.2056	peptidyl-tRNA hydrolase 2, mitochondrial-like isoform X2	31.0437	37.8369	34.4403
Rp.chr1.0532	probable NADH dehydrogenase	32.1817	36.6585	34.4201
Rp.chr1.3633	protein CDV3 homolog	33.8103	34.9027	34.3565
Rp.chr1.3476	alpha-actinin, sarcomeric isoform X1	33.5259	35.1364	34.3312
Rp.chr5.0943	zinc finger protein 131-like	34.8887	33.7106	34.2997
Rp.chrX.0524	NADH dehydrogenase, putative	31.7539	36.8182	34.2861
Rp.chr1.2636	uncharacterized protein LOC106690925	26.5081	41.9084	34.2083
Rp.chr4.1066	E3 ubiquitin-protein ligase RNF19A-like	38.8042	29.5785	34.1914
Rp.chr1.1731	endoplasmic reticulum lectin 1 isoform X2	33.7021	34.6158	34.1589
Rp.chr3.1386	homocysteine S-methyltransferase 1-like	35.3524	32.8833	34.1178
Rp.chr4.1993	cysteine-rich protein 1-like	30.8721	37.2933	34.0827
Rp.chr5.1143	laccase isoform X2	45.401	22.5826	33.9918
Rp.chr5.1234	uncharacterized protein LOC106692362 isoform X1	36.3329	31.6471	33.99
Rp.chr1.0884	eukaryotic translation initiation factor 4 gamma 1-like; uncharacterized protein LOC106661616 isoform X2; hypothetical protein GE061_04255, partial	33.0646	34.7889	33.9267
Rp.chr2.2957	pseudouridylate synthase 7 homolog isoform X2	33.2895	34.548	33.9187
Rp.chr1.2982	omega-amidase NIT2 isoform X2	33.1148	34.5671	33.841
Rp.chr3.0360	U3 small nucleolar RNA-associated protein 18 homolog; hypothetical protein GE061_00648	33.0329	34.3866	33.7097
Rp.chr3.1674	asparagine synthetase	32.4765	34.7938	33.6351
Rp.chr1.3150	uncharacterized protein LOC106685612 isoform X3	32.0789	35.1638	33.6213
Rp.chr1.2685	tubulin-folding cofactor B	32.0389	35.1018	33.5703
Rp.chr5.1748	phosphatidylinositol 4,5-bisphosphate 5-phosphatase A isoform X3	34.9362	32.0587	33.4974
Rp.chr2.1820	protein catecholamines up	34.6612	32.2663	33.4637
Rp.chr1.1098	ras GTPase-activating protein-binding protein 2	35.9652	30.807	33.3861
Rp.chr2.1493	ras-related protein Rab-8A isoform X2	32.4709	34.2161	33.3435
Rp.chr3.2201	rho guanine nucleotide exchange factor 12-like, partial; hypothetical protein	33.0214	33.6627	33.3421
Rp.chr1.2540	NADH dehydrogenase	31.7663	34.8444	33.3053
Rp.chr1.2855	-	35.8356	30.7492	33.2924
Rp.chr5.1842	unnamed protein product; tyrosine-protein phosphatase 10D	34.0948	32.4884	33.2916
Rp.chrX.0164	poly(U)-specific endoribonuclease homolog	30.7341	35.7441	33.2391
Rp.chr2.1682	hexokinase type 2 isoform X2	35.1179	31.3574	33.2377
Rp.chr5.0494	uncharacterized protein LOC106687292	51.4252	15.0178	33.2215
Rp.chr1.3240	innexin inx2	34.9566	31.4391	33.1979
Rp.chr4.2396	myosin light chain 1	29.1339	37.2468	33.1903
Rp.chr1.0661	pyruvate kinase	29.3489	36.9287	33.1388
Rp.chr5.0510	uncharacterized Golgi apparatus membrane protein-like protein CG5021 isoform X1	31.3868	34.8544	33.1206
Rp.chrX.0739	NADH dehydrogenase; hypothetical protein GE061_02910	30.2382	35.8289	33.0335
Rp.chr1.1491	uncharacterized protein LOC106681444, partial; serine/arginine repetitive matrix protein 2	32.3182	33.7008	33.0095
Rp.chr3.1104	PAN2-PAN3 deadenylation complex subunit PAN3 isoform X1; PAB-dependent poly(A)-specific ribonuclease subunit PAN3	34.5629	31.3621	32.9625
Rp.chr3.0644	serine/threonine-protein kinase 17A-like	30.1422	35.7645	32.9534
Rp.chr5.2104	fatty acid synthase-like	39.2381	26.6387	32.9384
Rp.chr3.2131	AP-2 complex subunit mu	33.1743	32.5043	32.8393
Rp.chr5.0237	protein transport protein Sec31A isoform X2	33.2433	32.3856	32.8144
Rp.chr1.1727	-	35.6593	29.929	32.7941
Rp.chr5.2728	-	31.9899	33.5968	32.7933
Rp.chr1.2652	MAGUK p55 subfamily member 5 isoform X1	33.4094	32.101	32.7552
Rp.chr4.0816	PREDICTED: translocator protein	34.6818	30.7948	32.7383
Rp.chr4.1526	F-box only protein 9	30.4305	34.9577	32.6941
Rp.chr3.2093	cationic amino acid transporter 2 isoform X1	34.8715	30.4957	32.6836
Rp.chrX.0542	-	35.8927	29.442	32.6674
Rp.chr2.1761	uncharacterized protein LOC106682674; PREDICTED: iron-sulfur cluster assembly enzyme ISCU, mitochondrial isoform X2	31.5722	33.6087	32.5905
Rp.chrX.1719	protein NipSnap	32.9414	32.194	32.5677
Rp.chr1.1456	acidic leucine-rich nuclear phosphoprotein 32 family member A-like	32.9855	32.0881	32.5368
Rp.chr4.1823	uncharacterized protein LOC106684534 isoform X1	33.9372	31.1296	32.5334
Rp.chr5.0732	ubiquitin-conjugating enzyme E2 W isoform X1	36.9282	28.0687	32.4985
Rp.chr1.1178	protein phosphatase-1	33.3662	31.591	32.4786
Rp.chrX.0755	non-specific lipid-transfer protein-like	31.2835	33.6577	32.4706
Rp.chr2.0116	translocation protein SEC63 homolog	35.9686	28.9383	32.4535
Rp.chr1.1990	peroxisomal biogenesis factor 19	31.9241	32.8999	32.412
Rp.chr4.0647	PREDICTED: tropomyosin isoform X21	32.0494	32.7478	32.3986
Rp.chr1.2116	low molecular weight phosphotyrosine protein phosphatase	28.4236	36.2799	32.3517
Rp.chr1.3403	syntaxin-5	33.46	31.242	32.351
Rp.chr2.1149	-	26.6065	38.0924	32.3495
Rp.chr3.1448	transmembrane protein 18 isoform X1	31.4725	33.2072	32.3398
Rp.chr2.1049	heterogeneous nuclear ribonucleoprotein U-like protein 1 isoform X1	30.8495	33.7454	32.2975
Rp.scaffold.045	peptide chain release factor 1-like, mitochondrial isoform X1	32.7171	31.8395	32.2783
Rp.chr2.0420	mitochondrial carrier homolog 2	30.1929	34.3551	32.274
Rp.chr1.2177	synaptotagmin-11, partial	31.6806	32.7479	32.2143
Rp.chr5.1501	renin receptor	30.9692	33.4309	32.2
Rp.chr2.1294	sortilin-related receptor-like	38.3541	26.0336	32.1939
Rp.chr4.0778	26S proteasome non-ATPase regulatory subunit 11	32.0621	32.287	32.1745
Rp.chr4.0039	complement component	31.5745	32.7313	32.1529
Rp.chr5.1356	hypothetical protein B5X24_HaOG208543; Retrovirus-related Pol polyprotein from transposon TNT 1-94, partial	30.1486	34.066	32.1073
Rp.chr1.2065	uncharacterized protein LOC111862650; microtubule-associated tumor suppressor 1 homolog A isoform X3	31.7835	32.4106	32.097
Rp.chr1.1415	heterogeneous nuclear ribonucleoprotein 27c	31.6467	32.5075	32.0771
Rp.chr1.2114	prefoldin subunit 3	30.6531	33.4735	32.0633
Rp.chr1.3756	beta-1,3-galactosyltransferase 5	31.5185	32.4882	32.0033
Rp.chr5.1305	acid phosphatase-1	33.5242	30.3165	31.9203
Rp.chr1.1156	-	29.7669	33.9888	31.8779
Rp.chr1.4530	mitochondrial import inner membrane translocase subunit TIM14 isoform X2	30.148	33.5639	31.8559
Rp.chr1.2446	MICOS complex subunit MIC13 homolog QIL1	31.5078	32.1759	31.8419
Rp.chr5.1038	rab gdp-dissociation inhibitor	32.5547	31.1189	31.8368
Rp.chr3.1566	glyoxylate reductase/hydroxypyruvate reductase-like	29.6399	33.9775	31.8087
Rp.chr1.2686	starch branching enzyme ii	31.6063	31.9866	31.7965
Rp.chrX.0788	ras-related protein Rab-2	32.0581	31.4613	31.7597
Rp.chr1.4143	Hypothetical protein CINCED_3A004671, partial	5.59717	57.8919	31.7445
Rp.chr1.2440	dnaJ homolog subfamily A member 1	33.0699	30.3963	31.7331
Rp.chrX.0113	-	30.3936	33.0643	31.7289
Rp.chrX.1517	PREDICTED: protein shisa-4-like	32.1932	31.2195	31.7063
Rp.chr2.1626	large proline-rich protein BAG6 isoform X2	31.6792	31.7256	31.7024
Rp.chr3.0236	hypothetical protein RP20_CCG025214	29.9397	33.3788	31.6593
Rp.chr2.0330	spectrin beta chain isoform X2	35.0392	28.0733	31.5562
Rp.chr2.2005	putative inhibitor of apoptosis 1; baculoviral IAP repeat-containing protein 7-A isoform X2	32.9824	30.116	31.5492
Rp.chr1.1901	NADH:ubiquinone dehydrogenase, putative	31.6622	31.2343	31.4483
Rp.chr2.3119	ubiquitin-conjugating enzyme E2-22 kDa	31.5469	31.322	31.4345
Rp.chr5.0620	N-alpha-acetyltransferase 10	28.8947	33.8936	31.3941
Rp.chr5.0527	uncharacterized protein LOC106665990 isoform X2; mediator of RNA polymerase II transcription subunit 15 isoform X2	27.7662	34.9797	31.3729
Rp.chr4.2088	uncharacterized protein LOC106685670; PREDICTED: CKLF-like MARVEL transmembrane domain-containing protein 8	34.2922	28.3526	31.3224
Rp.chr1.0847	NADH dehydrogenase, putative	33.9447	28.578	31.2613
Rp.chr2.1009	uncharacterized protein LOC106672720; immediate early response gene 2 protein-like	35.9507	26.4953	31.223
Rp.chr1.3269	-	29.3977	33.0001	31.1989
Rp.chr1.1488	uncharacterized protein LOC106681444, partial; hypothetical protein GE061_04213	29.2085	33.1717	31.1901
Rp.chrX.0957	14-3-3 epsilon protein	30.0082	32.3419	31.1751
Rp.chr2.1582	tensin	30.0673	32.2564	31.1619
Rp.chr1.1195	tropomodulin-1 isoform X1	28.3958	33.8676	31.1317
Rp.chrX.0823	potassium/sodium hyperpolarization-activated cyclic nucleotide-gated channel 2 isoform X5	28.9298	33.2926	31.1112
Rp.chr5.1094	pre-mRNA-splicing factor RBM22	29.755	32.3602	31.0576
Rp.chr2.2097	proteasome 28kD subunit 1	29.1576	32.9313	31.0445
Rp.chr1.0960	THO complex subunit 4	31.2893	30.7805	31.0349
Rp.chr2.1122	-	30.4317	31.6138	31.0227
Rp.chr2.0647	adenine phosphoribosyltransferase	34.7595	27.2699	31.0147
Rp.chr1.0647	serine/threonine protein phosphatase 2a regulatory subunit a, partial	30.5514	31.4662	31.0088
Rp.chrX.1759	calcineurin b subunit	29.9521	32.0212	30.9867
Rp.chr3.0242	epidermal growth factor receptor	33.1368	28.8047	30.9707
Rp.chr1.2309	venom serine protease-like isoform X2	22.0115	39.8988	30.9551
Rp.chr4.0953	solute carrier family 12 member 9	31.7553	30.0659	30.9106
Rp.chr2.3360	PRELI domain-containing protein 1; protein preli-like	31.1273	30.5206	30.824
Rp.chr1.4455	PREDICTED: ubiquitin-conjugating enzyme E2-17 kDa isoform X2	32.0912	29.4333	30.7623
Rp.chr1.1847	-	25.0024	36.5203	30.7614
Rp.chr2.1642	glucosamine 6-phosphate N-acetyltransferase	32.3317	28.9733	30.6525
Rp.chr2.0431	ribosomal protein L32	27.5918	33.6539	30.6229
Rp.chr1.2121	PREDICTED: uncharacterized protein LOC107227954	30.0032	31.0777	30.5404
Rp.chr4.2630	esterase FE4	20.0897	40.967	30.5284
Rp.scaffold.036	fructose-bisphosphate aldolase	32.4183	28.6359	30.5271
Rp.chr3.1278	H(+)/Cl(-) exchange transporter 5 isoform X2	30.7707	30.2368	30.5037
Rp.chr3.2130	CTD nuclear envelope phosphatase 1 homolog isoform X1	28.8217	32.1514	30.4866
Rp.chr5.0693	NADH dehydrogenase	31.0657	29.8919	30.4788
Rp.chr1.3642	UTP-glucose-1-phosphate uridylyltransferase 2	28.8263	32.1195	30.4729
Rp.chr1.3207	lipase	26.3099	34.5801	30.445
Rp.chr1.1183	huntingtin-interacting protein K	29.9778	30.6639	30.3208
Rp.chr3.0468	uncharacterized protein LOC106687199	31.6298	28.8341	30.2319
Rp.chrX.0498	NADH dehydrogenase	29.1373	31.3069	30.2221
Rp.chr5.1382	diphosphoinositol polyphosphate phosphohydrolase 1	29.8341	30.4439	30.139
Rp.chr5.1167	peroxisomal membrane protein 2; PXMP2/4 family protein 3	28.8299	31.4006	30.1152
Rp.chr2.2046	annulin	32.3577	27.8665	30.1121
Rp.chr1.1724	T-complex protein 1 subunit delta	28.7638	31.4411	30.1025
Rp.chr2.2671	RNA-binding protein 25 isoform X2	30.6599	29.5364	30.0982
Rp.chr5.2619	alpha-ketoglutarate-dependent dioxygenase alkB homolog 4	27.3825	32.779	30.0808
Rp.chr2.0538	trehalase isoform X1	39.5444	20.5487	30.0465
Rp.chr3.1700	transmembrane protein 268 isoform X1	31.7813	28.3116	30.0465
Rp.chr1.0872	-	24.2869	35.6884	29.9877
Rp.chr1.1698	probable salivary secreted peptide; unkown protein	33.0051	26.9555	29.9803
Rp.chr2.1639	hydroxysteroid dehydrogenase-like protein 2 isoform X1	30.2664	29.5933	29.9299
Rp.chr1.3165	vesicle-trafficking protein SEC22a-like	30.6247	29.122	29.8733
Rp.chr5.2751	uncharacterized protein LOC116170243; hypothetical protein AVEN_100586_1	29.7207	29.9855	29.8531
Rp.chr2.1644	U6 snRNA-associated Sm-like protein LSm8	27.9281	31.7185	29.8233
Rp.chrX.0485	glutaryl-CoA dehydrogenase, mitochondrial	27.1218	32.5051	29.8134
Rp.chr2.2404	transcription factor MafG-like	27.5735	32.0375	29.8055
Rp.chrX.0824	potassium/sodium hyperpolarization-activated cyclic nucleotide-gated channel 2 isoform X4	29.618	29.9302	29.7741
Rp.chr4.2081	ELL-associated factor 1	29.9719	29.5353	29.7536
Rp.scaffold.058	ribosomal protein S20	30.9641	28.5141	29.7391
Rp.chr2.2381	tumor suppressor candidate 3	29.8471	29.622	29.7346
Rp.chr3.2578	importin subunit alpha-3	30.2624	29.1851	29.7237
Rp.chr4.2439	coiled-coil domain-containing protein 47 isoform X2	30.2523	28.886	29.5692
Rp.chr3.1187	lysine--tRNA ligase isoform X2	28.7986	30.255	29.5268
Rp.chr4.0363	hypothetical protein PPYR_04316; DNA transposase THAP9	46.037	12.9385	29.4878
Rp.chr2.1119	proteasome subunit beta type 7,10	27.9138	31.0227	29.4683
Rp.chr4.1737	-	28.8753	30.0514	29.4634
Rp.chr4.1195	NADH-ubiquinone oxidoreductase 75 kDa subunit, mitochondrial	27.9044	31.0132	29.4588
Rp.chr5.2357	-	32.7481	26.1513	29.4497
Rp.chr2.2689	transforming growth factor-beta-induced protein ig-h3 isoform X1	31.3286	27.5076	29.4181
Rp.chr3.2013	pterin-4-alpha-carbinolamine dehydratase	26.1565	32.6161	29.3863
Rp.chr4.1157	ecdysone-inducible protein E75 isoform X2	28.3942	30.3316	29.3629
Rp.chr2.2875	glutamate synthase	30.2098	28.4854	29.3476
Rp.chr4.0232	probable nuclear transport factor 2	27.8962	30.7861	29.3412
Rp.chr2.1346	MIP18 family protein galla-2	26.1214	32.5597	29.3406
Rp.chr4.2165	protein D3	28.5841	30.0889	29.3365
Rp.chr3.1082	-	27.7705	30.8336	29.3021
Rp.chr2.0037	uncharacterized protein C12orf73 homolog	35.2738	23.3083	29.2911
Rp.chr1.3373	succinate dehydrogenase	27.6614	30.8627	29.2621
Rp.chr2.2658	coiled-coil domain-containing protein 43-like	28.4427	30.076	29.2594
Rp.chr1.4341	fumarate hydratase, mitochondrial-like isoform X1	26.5158	32.0004	29.2581
Rp.chr2.1470	proton-coupled amino acid transporter-like protein pathetic isoform X1	27.3105	31.1937	29.2521
Rp.chrX.1659	uncharacterized protein LOC106680810	28.7649	29.7342	29.2496
Rp.chr4.1863	group XIIA secretory phospholipase A2	28.3734	30.0546	29.214
Rp.chr1.1213	-	26.8753	31.4813	29.1783
Rp.chr1.4439	importin alpha	29.4299	28.9251	29.1775
Rp.chr2.1941	salivary secreted cystatin 3 precursor	29.7548	28.5408	29.1478
Rp.chr3.2490	secretory carrier-associated membrane protein	28.6061	29.6641	29.1351
Rp.chr1.3427	DDB1- and CUL4-associated factor 11 isoform X2	28.0028	30.2138	29.1083
Rp.chr5.0655	transcriptional coactivator YAP1-like isoform X1	29.9019	28.2216	29.0618
Rp.chr1.4314	tubulin-specific chaperone C	28.4636	29.6342	29.0489
Rp.chr2.0876	skd/vacuolar sorting	28.3201	29.7396	29.0299
Rp.chr5.0927	CKLF-like MARVEL transmembrane domain-containing protein 4 isoform X2	27.6529	30.3623	29.0076
Rp.chrX.1556	ras-like protein 3	28.3841	29.6056	28.9949
Rp.chrX.1025	high mobility group B1, putative	29.6362	28.3396	28.9879
Rp.chr2.0043	proteasome subunit beta type-2-like	26.8601	31.0601	28.9601
Rp.chr3.1348	protein spire isoform X3	29.6431	28.1886	28.9158
Rp.chr3.0712	60 kDa heat shock protein, mitochondrial	28.1673	29.6442	28.9057
Rp.chrX.1265	clathrin light chain isoform X2	28.3913	29.3701	28.8807
Rp.chr1.1340	RWD domain-containing protein 4	27.0639	30.6197	28.8418
Rp.chr3.2590	protein shuttle craft	28.269	29.3766	28.8228
Rp.chr4.1783	mitochondrial import receptor subunit TOM22 homolog isoform X1	26.667	30.9767	28.8219
Rp.chr4.1427	glutathione S-transferase-like	26.1323	31.502	28.8172
Rp.chr1.1722	neural cell adhesion molecule 2; hypothetical protein LSTR_LSTR006230	26.581	30.7987	28.6899
Rp.chr1.2200	coatomer subunit epsilon	27.582	29.79	28.686
Rp.chr1.2605	mitochondrial pyruvate carrier 2	28.7439	28.4901	28.617
Rp.chr4.1612	-	23.0726	34.0358	28.5542
Rp.chr3.2114	transcription factor CP2 isoform X1	29.2018	27.8926	28.5472
Rp.chr2.1827	Phosphoglycerate mutase 1	26.3173	30.7061	28.5117
Rp.chr1.1263	importin subunit alpha-1	28.3783	28.6277	28.503
Rp.chr2.0687	eukaryotic translation initiation factor 2 subunit 3-like isoform X1	27.112	29.8734	28.4927
Rp.chrX.0133	-	27.0267	29.9397	28.4832
Rp.chr5.1990	eukaryotic translation initiation factor 4 gamma	30.5006	26.4227	28.4616
Rp.chrX.0144	vascular endothelial growth factor C-like; uncharacterized protein LOC111031390	28.7286	28.0902	28.4094
Rp.chr3.1773	-	27.3607	29.4489	28.4048
Rp.chr3.0522	bcl-2-related ovarian killer protein homolog A isoform X1; uncharacterized protein LOC110827117	27.6225	29.1526	28.3875
Rp.chrX.0494	isocitrate dehydrogenase	27.8652	28.8906	28.3779
Rp.chr5.0276	ADP-ribosylation factor-like protein 4C	28.6958	27.9774	28.3366
Rp.chr1.1437	dihydrolipoyllysine-residue acetyltransferase component of pyruvate dehydrogenase complex, mitochondrial	27.9625	28.5632	28.2629
Rp.chrX.1847	atlastin-like isoform X1	31.8746	24.6289	28.2517
Rp.chr5.0052	39S ribosomal protein L33, mitochondrial	27.2648	29.186	28.2254
Rp.chr4.1958	delta-1-pyrroline-5-carboxylate dehydrogenase, mitochondrial	26.3378	30.0894	28.2136
Rp.chr2.1206	la protein homolog	27.3322	29.0887	28.2105
Rp.chr5.1972	derlin-2	27.7392	28.672	28.2056
Rp.chr1.3805	T-complex protein 1 subunit epsilon	27.9355	28.458	28.1968
Rp.chr5.1988	26S proteasome regulatory subunit 4	27.0918	29.2387	28.1653
Rp.chr1.4324	plasma membrane calcium-transporting ATPase 2 isoform X4	26.4027	29.8668	28.1347
Rp.chr1.2232	chloride intracellular channel	27.1828	28.9971	28.0899
Rp.chr4.0918	survival motor neuron protein	25.6967	30.3659	28.0313
Rp.chrX.1158	Krueppel homolog 2	32.5094	23.5403	28.0248
Rp.chr2.1504	cytoplasmic aconitate hydratase-like	27.498	28.5301	28.0141
Rp.chr2.2649	angio-associated migratory cell protein	28.6171	27.2598	27.9385
Rp.chr1.1031	serine/threonine-protein kinase RIO2	26.5023	29.3525	27.9274
Rp.chr1.1991	phosphoglycerate kinase	28.2718	27.5691	27.9205
Rp.chr4.2369	thioredoxin-like protein 1	25.4794	30.3596	27.9195
Rp.chr2.0496	uncharacterized protein LOC106687821 isoform X8	25.1859	30.6305	27.9082
Rp.chr1.1171	DNA transposase THAP9	43.8865	11.9139	27.9002
Rp.chr5.1475	alpha-2-macroglobulin receptor-associated protein	27.6648	28.0985	27.8817
Rp.chr5.1166	ER membrane protein complex subunit 3	27.7041	28.021	27.8626
Rp.chr3.1552	uncharacterized protein LOC111043699	28.1375	27.5493	27.8434
Rp.chr2.2827	PREDICTED: guanine nucleotide-binding protein subunit gamma-e	21.5002	34.0967	27.7985
Rp.chr1.2229	peptidyl-prolyl cis-trans isomerase sig-7	25.9276	29.5051	27.7164
Rp.chr1.0576	-	29.9394	25.4312	27.6853
Rp.chrX.1507	ADP-ribosylation factor GTPase-activating protein 2	27.9317	27.3937	27.6627
Rp.chr3.1245	UV excision repair protein RAD23 homolog B	25.0102	30.3086	27.6594
Rp.chr5.0695	purine nucleoside phosphorylase-like	35.3695	19.7899	27.5797
Rp.chr1.1647	RNA polymerase II transcriptional coactivator	25.8785	29.2393	27.5589
Rp.chr5.1118	-	26.9066	28.1868	27.5467
Rp.chr5.0934	syntaxin-1A-like	27.1141	27.9699	27.542
Rp.chr2.1872	calcium load-activated calcium channel	26.0273	29.0562	27.5417
Rp.chr3.1994	large subunit GTPase 1 homolog	29.2201	25.8474	27.5337
Rp.chr2.2933	proteasome subunit alpha type	26.4426	28.5795	27.511
Rp.chr1.4309	ribosome production factor 2 homolog, partial	24.8104	30.13	27.4702
Rp.chr2.1931	vitellogenin	16.7046	38.1076	27.4061
Rp.chr4.0124	dolichol-phosphate mannosyltransferase subunit 1 isoform X1	24.7975	29.9756	27.3865
Rp.chr1.3690	alcohol dehydrogenase class-3	24.5176	30.2221	27.3698
Rp.chr1.1025	ankyrin-3-like isoform X2	28.7449	25.9721	27.3585
Rp.chr3.1709	heterogeneous nuclear ribonucleoprotein L-like isoform X1; hypothetical protein ILUMI_08743	27.0903	27.597	27.3437
Rp.chr3.2046	uncharacterized protein LOC114338312	32.9656	21.7186	27.3421
Rp.chr3.1836	E3 ubiquitin-protein ligase KCMF1 isoform X1	25.2702	29.383	27.3266
Rp.chr1.0869	-	28.1923	26.3881	27.2902
Rp.chr4.1156	uncharacterized protein LOC106681032 isoform X2	26.6925	27.7711	27.2318
Rp.chr2.1089	uncharacterized protein LOC106685357 isoform X2	29.3044	25.149	27.2267
Rp.chr2.1532	E3 ubiquitin-protein ligase RNF103	28.3685	26.0645	27.2165
Rp.chr3.1453	cysteine-rich motor neuron 1 protein	30.0027	24.3411	27.1719
Rp.chr1.0607	DNA-directed RNA polymerase subunit rpb6	28.2638	26.0639	27.1638
Rp.chr4.2213	thioredoxin domain-containing protein 5 homolog	26.1215	28.1917	27.1566
Rp.chr1.3242	innexin inx7	25.2588	28.9607	27.1097
Rp.chr1.2138	protein GDAP2 homolog isoform X2	29.2257	24.9268	27.0763
Rp.chr5.0368	adenylyl cyclase-associated protein 1 isoform X1	29.19	24.9277	27.0588
Rp.chr1.0609	protein FAM177A1 isoform X1	26.8221	27.2315	27.0268
Rp.chr4.2129	adventurous-gliding motility protein Z-like isoform X1; mucin-17-like isoform X3	29.2246	24.7425	26.9835
Rp.chr1.1408	putative deoxyribonuclease TATDN1	24.2338	29.6856	26.9597
Rp.chr3.0568	hypothetical protein EVAR_9240_1	27.121	26.7789	26.9499
Rp.chr1.1979	uncharacterized protein LOC106662853 isoform X2	27.0287	26.8688	26.9487
Rp.chr3.1319	serine/threonine-protein kinase MARK2-like isoform X8	25.7818	28.0573	26.9195
Rp.chr1.3983	acetyl-CoA acetyltransferase, mitochondrial	23.0117	30.8163	26.914
Rp.chr2.3104	-	42.3968	11.3501	26.8734
Rp.chr1.1523	-	27.4699	26.2373	26.8536
Rp.chr5.0975	ras-like GTP-binding protein RhoL	27.162	26.4448	26.8034
Rp.chr1.2694	-	24.9879	28.5251	26.7565
Rp.chr1.3123	-	23.8905	29.5376	26.714
Rp.chr5.2322	ADP-ribosylation factor-like protein 1	27.5335	25.8226	26.678
Rp.chr5.0035	mitochondrial ribosomal protein S14	25.072	28.2819	26.6769
Rp.chr1.3450	ER membrane protein complex subunit 7 homolog	26.2452	26.9917	26.6185
Rp.chrX.1853	carboxypeptidase D-like	27.2162	26.0096	26.6129
Rp.chr1.2172	-	22.6284	30.5892	26.6088
Rp.chr3.2258	uncharacterized protein LOC106689428	28.1368	25.0043	26.5706
Rp.chr4.0748	nucleolysin TIAR-like	26.7526	26.3806	26.5666
Rp.chr1.2611	presenilin	27.0568	26.0625	26.5596
Rp.chr3.1998	solute carrier family 35 member E1 homolog	25.4154	27.6575	26.5365
Rp.chrX.0430	hypothetical protein GE061_10822	26.8906	26.101	26.4958
Rp.chr2.1960	uncharacterized protein LOC106692994	28.8803	24.0612	26.4707
Rp.chr2.0843	formin-like protein 6	25.1071	27.7811	26.4441
Rp.chr1.2687	uncharacterized protein LOC106678480; hypothetical protein GE061_18808; DNA-directed RNA polymerase II subunit GRINL1A	25.6639	27.2185	26.4412
Rp.chr1.1436	DNA-directed RNA polymerases I, II, and III subunit RPABC1	23.2203	29.6481	26.4342
Rp.chrX.1927	glucose-6-phosphate exchanger SLC37A2 isoform X1	25.3808	27.483	26.4319
Rp.chr4.1121	proteasome subunit beta type-3	24.9148	27.9323	26.4236
Rp.chr3.2391	-	25.3076	27.526	26.4168
Rp.chr1.2122	probable low affinity copper uptake protein 2 isoform X1	25.0351	27.7843	26.4097
Rp.chr1.3068	ATP-binding cassette sub-family F member 1	25.7823	27.0241	26.4032
Rp.chr1.3233	CTL-like protein 2 isoform X1	27.8516	24.935	26.3933
Rp.chr2.1013	golgin subfamily A member 2	25.1483	27.5962	26.3722
Rp.chr2.0700	cell cycle control protein 50A	24.6275	28.1064	26.367
Rp.chr1.3218	high affinity copper uptake protein 1 isoform X1	28.7061	24.0173	26.3617
Rp.chr3.1459	amyloid beta A4 precursor protein-binding family B member 1-interacting protein	27.0948	25.605	26.3499
Rp.chr3.1747	innexin inx3	25.9884	26.5121	26.2502
Rp.chr5.0315	-	29.5987	22.8732	26.2359
Rp.chr1.2030	threonine--tRNA ligase, cytoplasmic	25.4078	26.9989	26.2034
Rp.chr2.1585	tensin	24.8446	27.5519	26.1982
Rp.chr1.3486	deoxyhypusine hydroxylase	24.6025	27.768	26.1853
Rp.chr3.2200	rho guanine nucleotide exchange factor 12-like, partial	27.0631	25.2965	26.1798
Rp.chr1.3369	phosphatidylcholine:ceramide cholinephosphotransferase 1-like isoform X2	26.3118	25.9997	26.1557
Rp.chrX.1087	transitional endoplasmic reticulum ATPase TER94	26.4258	25.8332	26.1295
Rp.chrX.1211	uncharacterized protein LOC106688301; hypothetical protein YQE_03030, partial	27.7385	24.4992	26.1188
Rp.chr1.3820	proteasome subunit beta type	26.0285	26.118	26.0733
Rp.chr4.1704	myosin-IA isoform X1	30.8672	21.2196	26.0434
Rp.chr1.3525	alpha-soluble NSF attachment protein	26.7525	25.2503	26.0014
Rp.chr3.1530	jerky protein-like, partial	25.4112	26.5784	25.9948
Rp.chr4.0922	ankyrin repeat domain-containing protein 17 isoform X11	27.3723	24.5615	25.9669
Rp.chr3.2393	centromere protein X-like	24.0517	27.8519	25.9518
Rp.chr2.0265	uncharacterized protein LOC106690952; hypothetical protein GE061_09781	24.8978	26.9622	25.93
Rp.chr4.1969	NFX1-type zinc finger-containing protein 1-like	30.3692	21.4562	25.9127
Rp.chr1.0742	phospholipid scramblase 2 isoform X4	25.8632	25.953	25.9081
Rp.chr2.0497	PREDICTED: very low-density lipoprotein receptor-like isoform X2	29.925	21.8423	25.8837
Rp.chr2.3118	ribose-phosphate pyrophosphokinase 1 isoform X1	25.0836	26.6232	25.8534
Rp.chr1.2087	5-AMP-activated protein kinase, beta subunit	26.778	24.8795	25.8287
Rp.chr1.2256	N-alpha-acetyltransferase 50 isoform X3	25.6587	25.9779	25.8183
Rp.scaffold.013	hypothetical protein GE061_10676	22.1341	29.4729	25.8035
Rp.chr1.2968	trafficking protein particle complex subunit 2	24.5593	26.9199	25.7396
Rp.chrX.1562	uncharacterized protein LOC106685520	23.4672	27.9963	25.7317
Rp.chr2.0685	-	25.757	25.6548	25.7059
Rp.chr5.0832	PREDICTED: mitochondrial pyruvate carrier 1	26.5821	24.7976	25.6899
Rp.chr2.2859	RNA-binding protein 5-like	26.2453	25.0972	25.6712
Rp.chr1.1879	guanine nucleotide exchange factor MSS4 homolog	24.3618	26.9638	25.6628
Rp.chr1.0123	calcium-activated chloride channel regulator 1	26.2837	25.0361	25.6599
Rp.chrX.1657	-	25.5131	25.7477	25.6304
Rp.scaffold.098	microtubule-actin cross-linking factor 1 isoform X6; dystonin isoform X10	24.8366	26.3404	25.5885
Rp.chr1.1693	PREDICTED: protein mago nashi homolog	23.8587	27.3176	25.5881
Rp.chr4.1351	apolipoprotein D	21.7916	29.3667	25.5792
Rp.chr1.3773	glycoprotein 3-alpha-L-fucosyltransferase A isoform X2	29.4071	21.611	25.5091
Rp.chr1.0971	thioredoxin domain-containing protein 17-like isoform X1	25.5279	25.4549	25.4914
Rp.chr2.0010	regucalcin isoform X2	23.4354	27.5389	25.4871
Rp.chr1.0789	ragulator complex protein LAMTOR4	25.6537	25.319	25.4864
Rp.chr1.2600	PREDICTED: succinate dehydrogenase assembly factor 4, mitochondrial-like	23.4881	27.4734	25.4807
Rp.chr1.0106	NADH-ubiquinone oxidoreductase subunit 8; NADH dehydrogenase	22.6203	28.3051	25.4627
Rp.chrX.1495	clathrin heavy chain	27.8655	23.056	25.4607
Rp.chr2.2103	enhancer of yellow 2 transcription factor-like	24.2998	26.6103	25.455
Rp.chr5.0797	protein PBDC1	27.9728	22.8446	25.4087
Rp.chr1.1038	elongation factor 1-beta	22.2332	28.5093	25.3713
Rp.chrX.1374	uncharacterized protein LOC113214072	23.7204	26.9565	25.3385
Rp.chr1.2335	uncharacterized protein LOC106690219	27.0838	23.469	25.2764
Rp.chr3.1541	mitochondrial fission regulator 2-like	24.0988	26.4271	25.263
Rp.chr5.0110	type 2 phosphatidylinositol 4,5-bisphosphate 4-phosphatase	26.0217	24.4928	25.2572
Rp.chr1.4057	uncharacterized protein LOC106685963	30.1368	20.3512	25.244
Rp.chr1.0617	methionine aminopeptidase	24.6715	25.8123	25.2419
Rp.chrX.0956	transketolase	23.3709	27.0335	25.2022
Rp.chr1.3800	proteasome subunit alpha type	24.3697	25.9905	25.1801
Rp.chr1.1493	unnamed protein product, partial	29.2642	21.0841	25.1742
Rp.chr1.3072	annexin B9 isoform X1	26.1633	24.1733	25.1683
Rp.chr2.1524	-	24.4792	25.8357	25.1574
Rp.chr4.1200	spondin-1	30.5572	19.7359	25.1466
Rp.chr1.1460	transmembrane and ubiquitin-like domain-containing protein 1 isoform X1	24.176	25.9968	25.0864
Rp.chrX.1384	LHFPL tetraspan subfamily member 3 protein	22.199	27.9699	25.0845
Rp.chr3.1586	cytochrome c-type heme lyase	24.0972	26.0558	25.0765
Rp.chr3.1059	hypothetical protein B7P43_G04331, partial; uncharacterized protein LOC106677406	19.2798	30.8436	25.0617
Rp.chr5.0546	protein FAM184A-like isoform X2	24.3645	25.7531	25.0588
Rp.chr3.0581	proteasome subunit beta type 6,9	24.3389	25.6624	25.0007
Rp.chr2.1648	uncharacterized protein LOC106686024	20.2137	29.7553	24.9845
Rp.chr4.1493	LOW QUALITY PROTEIN: partner of Y14 and mago	24.2318	25.7362	24.984
Rp.chr4.1383	ancient ubiquitous protein 1-like	25.779	24.1406	24.9598
Rp.chr3.2371	dolichyl-diphosphooligosaccharide--protein glycosyltransferase subunit 1	25.6676	24.244	24.9558
Rp.chrX.0258	transmembrane and TPR repeat-containing protein CG4050	24.2162	25.6861	24.9512
Rp.chr3.2030	glutamate dehydrogenase	24.777	25.0555	24.9163
Rp.chr1.1295	ubiquilin-1	25.9223	23.8875	24.9049
Rp.chrX.0721	septin-7-like isoform X1	27.2261	22.5477	24.8869
Rp.chr1.3962	succinate--CoA ligase	23.481	26.2012	24.8411
Rp.chr1.0345	DNA transposase THAP9	38.8658	10.7064	24.7861
Rp.chr1.3674	microtubule-associated protein Jupiter isoform X1	25.9629	23.5946	24.7787
Rp.chr4.2068	very long-chain specific acyl-CoA dehydrogenase, mitochondrial	27.9625	21.59	24.7763
Rp.chr3.1109	brahma-associated protein of 60 kDa isoform X1	25.7704	23.7686	24.7695
Rp.chr4.2211	mitochondrial import inner membrane translocase subunit Tim13	22.5753	26.934	24.7546
Rp.chr2.2606	probable splicing factor 3B subunit 5	25.1565	24.284	24.7203
Rp.chr2.2783	cytosolic purine 5&apos;-nucleotidase isoform X2	23.7179	25.7147	24.7163
Rp.chr2.0991	26S proteasome non-ATPase regulatory subunit 7	24.3317	25.0683	24.7
Rp.chr2.0472	WD repeat-containing protein 55 homolog	24.5805	24.8123	24.6964
Rp.chrX.0543	NADH-plastoquinone oxidoreductase; uncharacterized protein LOC106682099	23.495	25.8567	24.6758
Rp.chr2.2343	E3 ubiquitin-protein ligase Su(dx) isoform X1	26.2188	23.1206	24.6697
Rp.chr1.3876	glutathionetransferase	21.3467	27.9319	24.6393
Rp.chr1.1785	PIH1 domain-containing protein 1 isoform X1	22.4181	26.832	24.6251
Rp.scaffold.099	venom serine protease-like	9.20902	40.0316	24.6203
Rp.chr5.0830	heterogeneous nuclear ribonucleoprotein Q isoform X1	23.8229	25.398	24.6104
Rp.chr5.1400	nicotinamide riboside kinase 1 isoform X1	25.0549	24.151	24.603
Rp.chr2.2419	prenylated rab acceptor	25.2566	23.9387	24.5976
Rp.chr1.1000	ubiquitin carboxyl-terminal hydrolase 2-like isoform X1	25.4472	23.7218	24.5845
Rp.chrX.1860	-	21.3995	27.7369	24.5682
Rp.chr3.1332	mitochondrial import inner membrane translocase subunit Tim8	22.4113	26.6832	24.5472
Rp.chr2.0747	derlin-1	22.9579	26.1306	24.5442
Rp.chr3.2580	-	23.1867	25.8797	24.5332
Rp.chr1.2804	superoxide dismutase 2	25.0245	24.0119	24.5182
Rp.chr3.2294	ras-related protein Ral-a	24.9117	24.1203	24.516
Rp.chr3.2524	signal recognition particle receptor subunit beta	25.5235	23.5031	24.5133
Rp.chr1.3348	UBX domain-containing protein 4 isoform X1	23.2162	25.8005	24.5084
Rp.chr2.1878	putative defense protein Hdd11	30.2174	18.7867	24.502
Rp.chr1.3878	palmitoyltransferase ZDHHC15 isoform X1	26.7767	22.2147	24.4957
Rp.chr1.2135	protein draper-like isoform X2	28.4632	20.5018	24.4825
Rp.chr5.0833	protein Peter pan isoform X1	25.78	23.1684	24.4742
Rp.chr2.2492	protein Shroom2; uncharacterized protein LOC106663408 isoform X1	23.8582	25.0848	24.4715
Rp.chr4.0582	tetraspanin-1-like	25.5814	23.3563	24.4689
Rp.chr5.0907	sialin isoform X2	23.5235	25.3618	24.4426
Rp.chr1.0858	-	21.9854	26.884	24.4347
Rp.chr3.1778	NECAP-like protein CG9132	24.5473	24.312	24.4296
Rp.chr2.1684	stAR-related lipid transfer protein 7, mitochondrial isoform X1	19.9712	28.8842	24.4277
Rp.chr4.0613	neutral ceramidase isoform X1; secreted Ceramidase protein	22.6207	26.2236	24.4222
Rp.chr3.1517	transmembrane protein 115	26.6244	22.1744	24.3994
Rp.chr5.1973	protein phosphatase 2c	23.7957	24.9099	24.3528
Rp.chr3.0388	programmed cell death protein 7	24.507	24.1835	24.3452
Rp.chr4.2133	mid1-interacting protein 1-B; hypothetical protein GE061_17577	27.3805	21.304	24.3423
Rp.chr2.2313	rho guanine dissociation factor	24.3592	24.3161	24.3376
Rp.chr1.1157	bumetanide-sensitive sodium-(potassium)-chloride cotransporter, partial	23.4621	25.1928	24.3275
Rp.chr3.1005	protein phosphatase PP2A 55 kDa regulatory subunit	24.9048	23.7243	24.3145
Rp.chr3.1145	serine/arginine-rich splicing factor 7-like	22.9631	25.6433	24.3032
Rp.chr5.2096	E3 ubiquitin-protein ligase znrf2 isoform X2	26.6491	21.9475	24.2983
Rp.chr5.1812	bis(5&apos;-nucleosyl)-tetraphosphatase	23.8179	24.7624	24.2902
Rp.chr5.1213	enhancer of split mbeta protein-like	26.9283	21.6171	24.2727
Rp.scaffold.037	hypothetical protein GE061_13198; fructose-bisphosphate aldolase-like isoform X1	24.2676	24.172	24.2198
Rp.chr1.4546	uncharacterized protein LOC106680729 isoform X2	24.7744	23.6438	24.2091
Rp.chr5.2125	protein PET100 homolog, mitochondrial	24.6012	23.7693	24.1853
Rp.chr5.1184	E3 ubiquitin-protein ligase RNF13	23.9727	24.3978	24.1852
Rp.chr1.1816	cyclin-L1 isoform X2	24.7394	23.5957	24.1676
Rp.chr4.0321	60S ribosomal export protein NMD3	23.7313	24.5538	24.1425
Rp.chr5.0856	NFU1 iron-sulfur cluster scaffold homolog, mitochondrial-like	23.6711	24.5484	24.1098
Rp.chr2.2108	persulfide dioxygenase ETHE1, mitochondrial-like	22.4164	25.7612	24.0888
Rp.chr3.1633	splicing factor 3B subunit 1 isoform X1	24.2662	23.7935	24.0298
Rp.chr5.1211	ubiquitin-conjugating enzyme E2 R2 isoform X2	23.3885	24.6698	24.0292
Rp.chr3.0113	PDZ domain-containing protein GIPC1	22.6865	25.3659	24.0262
Rp.chr2.2524	importin 7	25.028	23.0119	24.02
Rp.chr2.0909	calmodulin	23.3114	24.727	24.0192
Rp.chr2.0451	ubiquitin carboxyl-terminal hydrolase isozyme L3	25.399	22.5833	23.9912
Rp.chr3.1054	solute carrier family 35 member E2-like	24.8527	23.0657	23.9592
Rp.chr1.1473	T-complex protein 1 subunit beta	24.1655	23.7049	23.9352
Rp.chrX.1591	nuclear receptor 2C2-associated protein	23.1733	24.6358	23.9045
Rp.chr5.1456	essential MCU regulator, mitochondrial-like	22.6153	25.1928	23.904
Rp.chr3.0549	proton-coupled amino acid transporter-like protein pathetic isoform X6	22.9893	24.7765	23.8829
Rp.chr4.1832	proteasomal ubiquitin receptor ADRM1 homolog isoform X1	23.9641	23.7924	23.8782
Rp.chr5.1335	splicing factor 3B subunit 3 isoform X1	23.702	24.0359	23.869
Rp.chr3.2059	procollagen-lysine,2-oxoglutarate 5-dioxygenase 1 isoform X2	23.3452	24.3886	23.8669
Rp.chr1.3695	mitochondrial import receptor subunit TOM70	22.6364	25.0643	23.8504
Rp.chr5.0621	uncharacterized protein LOC106682793; kappa-scoloptoxin(11)-Ssd1b-like	25.4835	22.1904	23.837
Rp.chr4.1974	kinesin heavy chain-like	25.3726	22.2764	23.8245
Rp.chrX.1629	microtubule binding protein, putative	24.4623	23.1207	23.7915
Rp.chr5.1222	protein CNPPD1	22.5554	25.0076	23.7815
Rp.chr1.3811	unknown secreted protein	21.0868	26.4331	23.76
Rp.chr5.0290	MAPK regulated corepressor interacting protein 2-like	23.7634	23.7499	23.7567
Rp.chr1.3683	transport and Golgi organization protein 11 isoform X1	23.0955	24.376	23.7358
Rp.chr5.0561	dihydropteridine reductase-like	21.3269	26.1225	23.7247
Rp.chr5.1718	protein LSM14 homolog B isoform X1	23.9576	23.4862	23.7219
Rp.chr2.0746	inward rectifier potassium channel 2-like isoform X2; uncharacterized protein LOC105193868 isoform X3	23.8522	23.5724	23.7123
Rp.chr4.0487	dolichyl-diphosphooligosaccharide--protein glycosyltransferase subunit 2	25.808	21.6165	23.7123
Rp.chrX.1788	dymeclin isoform X1	22.8159	24.5778	23.6969
Rp.chrX.0363	glycine receptor subunit alpha-4-like	21.1292	26.1584	23.6438
Rp.chr3.1889	fibronectin type-III domain-containing protein 3a isoform X4	24.0848	23.0527	23.5688
Rp.chr1.1726	rRNA-processing protein FCF1 homolog	20.3113	26.8161	23.5637
Rp.chr2.3243	protein yellow isoform X1	37.4259	9.67313	23.5495
Rp.chr2.0559	mesencephalic astrocyte-derived neurotrophic factor homolog	24.0226	23.0136	23.5181
Rp.chr2.0619	apoptotic chromatin condensation inducer in the nucleus isoform X4	22.7178	24.3099	23.5138
Rp.chr4.0125	mitochondrial amidoxime-reducing component 1-like; hypothetical protein ILUMI_07063	20.9917	26.0079	23.4998
Rp.chr4.2021	TBC1 domain family member 23 isoform X1	23.482	23.4841	23.4831
Rp.chr2.2503	uncharacterized protein LOC106689325	25.1764	21.761	23.4687
Rp.chr5.1721	cytochrome c1, heme protein, mitochondrial	19.4504	27.4748	23.4626
Rp.chr1.2191	MATH and LRR domain-containing protein PFE0570w-like isoform X1	24.0616	22.8525	23.457
Rp.chr2.0582	tumor susceptibility gene 101 protein	24.3385	22.5552	23.4468
Rp.chr4.0510	isocitrate dehydrogenase	20.4928	26.3595	23.4261
Rp.chr2.0419	WW domain-containing adapter protein with coiled-coil homolog isoform X1	24.0329	22.792	23.4125
Rp.chr1.3896	probable Ras GTPase-activating protein isoform X3	22.6255	24.1977	23.4116
Rp.chr1.3022	aquaporin-like	24.4065	22.3526	23.3795
Rp.chr1.1257	lipid storage droplets surface binding protein 2	24.4509	22.2847	23.3678
Rp.chr1.4373	cytoplasmic dynein 1 intermediate chain isoform X7	23.2169	23.5128	23.3649
Rp.chr1.0395	aldehyde dehydrogenase, dimeric NADP-preferring-like isoform X3	23.7995	22.8603	23.3299
Rp.chr2.3113	actin-related protein 2/3 complex subunit 3	23.4246	23.2178	23.3212
Rp.scaffold.014	-	24.7593	21.8616	23.3104
Rp.chr1.1812	riboflavin kinase	23.1468	23.4381	23.2924
Rp.chrX.0771	solute carrier family 35 member F5	21.173	25.3209	23.2469
Rp.chr5.1942	probable peptidyl-tRNA hydrolase 2	23.884	22.5381	23.211
Rp.chr1.2796	proteasome subunit alpha type-6	21.6252	24.7796	23.2024
Rp.chr4.1709	coatomer subunit gamma	23.4528	22.9458	23.1993
Rp.chr2.3003	endocuticle structural glycoprotein SgAbd-4-like	14.4069	31.9656	23.1863
Rp.chrX.0689	uncharacterized protein LOC106679139	18.8127	27.5423	23.1775
Rp.chr4.1335	MIEF1 upstream open reading frame protein; uncharacterized protein Dmoj_GI26686	23.7634	22.5722	23.1678
Rp.chr2.0415	transmembrane protein 208	23.7314	22.5669	23.1492
Rp.chr1.3132	ubiquitin-activating enzyme E1; hypothetical protein GE061_05926	23.974	22.3066	23.1403
Rp.chr1.3575	calcium/calmodulin-dependent protein kinase type II alpha chain isoform X4	19.8742	26.3625	23.1184
Rp.chr5.1984	uncharacterized protein C20orf24 homolog	22.9024	23.2615	23.082
Rp.chr3.0470	U1 small nuclear ribonucleoprotein 70 kDa isoform X3	22.0515	24.0084	23.03
Rp.chr5.2270	RNA polymerase II largest subunit, partial	23.1238	22.9008	23.0123
Rp.chr4.1714	metaxin	23.5159	22.4913	23.0036
Rp.chr4.0866	protein FAM166B-like	21.0021	24.9961	22.9991
Rp.chr2.0814	sulfotransferase 1A3 isoform X2; hypothetical protein GE061_17888	23.6725	22.3055	22.989
Rp.chr1.1634	myogenesis-regulating glycosidase isoform X3	24.9556	21.0164	22.986
Rp.chr1.4411	transmembrane protein 50A	23.2125	22.7256	22.969
Rp.chr4.0791	splicing factor 3B subunit 6-like protein	23.0809	22.7963	22.9386
Rp.chr2.0547	eukaryotic translation initiation factor 2alpha	21.3623	24.4036	22.883
Rp.chr2.1422	uncharacterized protein LOC106672326 isoform X3	22.9223	22.8289	22.8756
Rp.chr5.2301	ES1 protein homolog, mitochondrial-like	18.7095	27.0182	22.8638
Rp.chr2.1692	26S proteasome non-ATPase regulatory subunit	22.1663	23.5515	22.8589
Rp.chr5.0697	neurabin-1-like isoform X4	25.2484	20.4675	22.858
Rp.chr2.0418	serine/threonine-protein phosphatase 6 regulatory subunit 3	23.7033	21.996	22.8496
Rp.chr1.3070	ATP synthase subunit s, mitochondrial	18.646	27.0494	22.8477
Rp.chr2.2054	glycerol kinase-like	22.5967	23.0622	22.8295
Rp.chrX.0523	signal recognition particle subunit SRP72; hypothetical protein GE061_22225	21.8979	23.7546	22.8262
Rp.chr2.0537	protein FAM136A-like	21.3599	24.2741	22.817
Rp.chrX.1743	electron transfer flavoprotein-ubiquinone oxidoreductase	21.9694	23.6215	22.7954
Rp.chr5.1012	sideroflexin 1,2,3	21.9941	23.5967	22.7954
Rp.chr3.1411	alpha-tocopherol transfer protein-like isoform X1	27.1582	18.43	22.7941
Rp.chrX.0433	charged multivesicular body protein 4b	23.739	21.8451	22.7921
Rp.chr1.4048	glycogen phosphorylase	21.3626	24.2112	22.7869
Rp.chr4.1152	carbonic anhydrase 2-like	20.995	24.5576	22.7763
Rp.chr1.3736	zinc finger RNA-binding protein isoform X2	24.2734	21.2124	22.7429
Rp.chr4.1710	protein MAK16 homolog	21.8293	23.5393	22.6843
Rp.chr1.1303	NADH dehydrogenase	21.5212	23.8343	22.6777
Rp.chrX.1535	synaptosomal-associated protein 29	21.8734	23.4774	22.6754
Rp.chr3.2606	integrin beta-PS isoform X2	23.9159	21.4011	22.6585
Rp.chr1.4360	surfeit 4	23.5947	21.6628	22.6288
Rp.chr4.1996	uncharacterized protein LOC106663977 isoform X2; hypothetical protein GE061_02652	21.9239	23.2919	22.6079
Rp.chr5.1969	lysophospholipase-like protein 1	22.1509	23.0489	22.5999
Rp.chr4.1051	protein Asterix	23.0302	22.1223	22.5762
Rp.chr2.0732	ras-like protein GTP-binding protein Rho1-like protein	20.8362	24.3111	22.5736
Rp.chr2.2627	cullin	22.169	22.9362	22.5526
Rp.chr2.2473	T-complex protein 1 subunit zeta	22.2981	22.788	22.5431
Rp.chr4.1044	lysosomal alpha-mannosidase	19.4815	25.589	22.5352
Rp.chr1.0174	PREDICTED: uncharacterized protein LOC105851022; hypothetical protein C7M84_022849	25.5874	19.4731	22.5302
Rp.chrX.1437	6-pyruvoyltetrahydropterin synthase	19.3479	25.7021	22.525
Rp.chr1.2984	S-formylglutathione hydrolase isoform X1	23.3114	21.7375	22.5245
Rp.chr5.2711	alpha-mannosidase 2	21.9161	23.1006	22.5083
Rp.chr3.1307	puff-specific protein Bx42	21.9194	23.0944	22.5069
Rp.chr2.2762	programmed cell death protein 10	23.2265	21.7843	22.5054
Rp.chr3.1208	proteasome subunit alpha type-4	22.1326	22.8513	22.4919
Rp.chr2.1806	translation initiation factor	22.4013	22.5807	22.491
Rp.chr1.3519	transcription initiation factor IIA subunit 1	22.8925	22.0887	22.4906
Rp.chr2.0828	2-oxoglutarate dehydrogenase, mitochondrial-like isoform X3	21.9458	23.0138	22.4798
Rp.chr5.2652	nucleolar protein 16-like	23.4526	21.4896	22.4711
Rp.chr2.1993	BAG domain-containing protein Samui isoform X1	24.0466	20.8493	22.4479
Rp.chr5.1112	-	20.545	24.3317	22.4384
Rp.chr3.2561	constitutive coactivator of PPAR-gamma-like protein 1 isoform X2	24.3437	20.4777	22.4107
Rp.chr2.1724	small nuclear ribonucleoprotein sm d3	23.4114	21.4091	22.4102
Rp.chr3.2581	juvenile hormone epoxide hydrolase 1-like	22.1816	22.6236	22.4026
Rp.chr3.0739	growth hormone-inducible transmembrane protein	21.013	23.7696	22.3913
Rp.chr1.1489	-	24.0385	20.7185	22.3785
Rp.chr2.1127	manganese-transporting ATPase 13A1	21.879	22.8608	22.3699
Rp.chr2.1992	eukaryotic peptide chain release factor GTP-binding subunit ERF3A isoform X2	23.4514	21.2203	22.3358
Rp.chr2.2746	chromodomain Y-like protein isoform X2	23.315	21.3416	22.3283
Rp.chr1.4566	alpha-aspartyl dipeptidase	22.676	21.9764	22.3262
Rp.chrX.0309	molybdopterin synthase catalytic subunit 1 isoform X1	23.0436	21.6038	22.3237
Rp.chr3.0198	parvin	21.1259	23.5078	22.3168
Rp.chr4.1639	probable cardiolipin synthase (CMP-forming)	22.0059	22.6255	22.3157
Rp.chr2.2800	cholinephosphotransferase 1 isoform X2	22.2526	22.356	22.3043
Rp.chrX.0965	putative phosphatidate phosphatase	23.33	21.2368	22.2834
Rp.chr3.2015	ankyrin repeat domain-containing protein 12 isoform X2	22.2596	22.2789	22.2692
Rp.chr1.3787	AP-1 complex subunit mu-1	22.4995	22.0381	22.2688
Rp.chr2.0588	probable very-long-chain enoyl-CoA reductase art-1	23.3069	21.227	22.267
Rp.chr2.3103	-	33.7886	10.6727	22.2307
Rp.chr2.1951	grpE protein homolog, mitochondrial	20.095	24.3563	22.2256
Rp.chr4.2077	-	20.1893	24.2558	22.2225
Rp.chr3.1223	-	38.6423	5.79557	22.219
Rp.chr1.3371	PREDICTED: uncharacterized protein LOC107226804	18.899	25.5322	22.2156
Rp.chr5.0011	PREDICTED: uncharacterized protein LOC103315234	21.8538	22.5427	22.1983
Rp.chr5.0463	V-type proton ATPase 116 kDa subunit a	21.6305	22.7333	22.1819
Rp.chr5.2651	HIG1 domain family member 2A, mitochondrial	23.0968	21.2313	22.1641
Rp.chr1.2381	YTH domain-containing family protein 3 isoform X1	22.2899	22.0118	22.1508
Rp.chr2.1799	tetratricopeptide repeat protein 14 homolog isoform X1	22.7643	21.4414	22.1028
Rp.chr1.3796	STE20-related kinase adapter protein alpha	18.7511	25.4522	22.1017
Rp.chr2.2350	ATP-dependent RNA helicase WM6	20.6414	23.5179	22.0796
Rp.chr1.3107	aminoacyl tRNA synthase complex-interacting multifunctional protein 2	20.0985	24.0461	22.0723
Rp.chr2.2009	hormone-sensitive lipase	25.711	18.4308	22.0709
Rp.chr5.0582	beta-ureidopropionase	21.6427	22.498	22.0704
Rp.chr3.2559	28 kDa heat- and acid-stable phosphoprotein-like	21.8133	22.2871	22.0502
Rp.chr3.1554	WD repeat domain phosphoinositide-interacting protein 2 isoform X2	23.279	20.7485	22.0137
Rp.chr2.1765	ser/thr protein kinase-lyk4	21.6426	22.37	22.0063
Rp.chr3.2807	unkown protein	21.1285	22.8587	21.9936
Rp.chr3.0045	succinate dehydrogenase assembly factor 2, mitochondrial-like	18.8366	25.0594	21.948
Rp.chr1.2536	protein LTV1 homolog	20.2609	23.6051	21.933
Rp.chr1.4301	E3 ubiquitin-protein ligase listerin; hypothetical protein GE061_16821, partial	21.8491	21.9756	21.9124
Rp.chr4.1753	splicing factor U2af 38 kDa subunit	22.1822	21.6384	21.9103
Rp.chr3.2218	39S ribosomal protein L3, mitochondrial	21.1864	22.6215	21.9039
Rp.chr2.1926	vitellogenin	12.5231	31.2813	21.9022
Rp.chr4.1337	dnaJ homolog subfamily B member 6-B isoform X2	21.9957	21.7779	21.8868
Rp.chr3.0207	-	19.5754	24.1902	21.8828
Rp.chr5.0284	uncharacterized protein LOC106677908	18.8717	24.8427	21.8572
Rp.chr3.1063	glycine--tRNA ligase	21.4855	22.1684	21.827
Rp.chr3.2102	gamma-soluble NSF attachment protein-like	23.7271	19.8358	21.7814
Rp.chr1.2978	smad nuclear-interacting protein 1; FHA domain-containing protein DDL, partial	22.2133	21.3104	21.7618
Rp.chr4.0743	ATP-binding cassette sub-family G member 1 isoform X2	20.846	22.6577	21.7518
Rp.chr2.2643	serine/threonine-protein kinase 25 isoform X1	21.4898	22.0112	21.7505
Rp.chr4.0314	short/branched chain specific acyl-CoA dehydrogenase, mitochondrial	20.1954	23.2979	21.7466
Rp.chrX.1241	peptidyl-alpha-hydroxyglycine alpha-amidating lyase 1	22.4395	21.0442	21.7419
Rp.chr3.2594	thyroid receptor-interacting protein 11-like isoform X1	22.3141	21.1604	21.7372
Rp.chr5.0870	RNA polymerase I-specific transcription initiation factor RRN3	23.9334	19.5374	21.7354
Rp.chr2.0754	serine/threonine-protein phosphatase 4 regulatory subunit 1-like isoform X3	20.606	22.8388	21.7224
Rp.chr4.0947	general transcription factor IIH subunit 5	19.5966	23.8262	21.7114
Rp.chrX.1180	carbonic anhydrase 13 isoform X1	17.7876	25.6219	21.7048
Rp.chr4.0109	actin-binding LIM protein 2 isoform X3	21.8104	21.5858	21.6981
Rp.chr5.0363	protein lifeguard 1	25.448	17.8989	21.6734
Rp.chr2.2832	protein canopy 4	21.822	21.5196	21.6708
Rp.chrX.0783	26S protease regulatory subunit 6a	21.6512	21.6493	21.6502
Rp.chr2.0750	myosin light chain kinase, smooth muscle-like isoform X2	25.6788	17.617	21.6479
Rp.chr2.0048	uncharacterized protein LOC106672456	22.221	21.0687	21.6448
Rp.chr1.2157	coatomer subunit zeta-1	21.2514	22.0134	21.6324
Rp.chr4.0764	eukaryotic translation initiation factor 4E type 2 isoform X1	20.1976	22.9968	21.5972
Rp.chr1.0072	proteasome subunit alpha type	19.8556	23.2586	21.5571
Rp.chr4.2044	mitochondrial folate transporter/carrier	23.5735	19.5219	21.5477
Rp.chr4.1067	armadillo segment polarity protein-like isoform X1	22.4084	20.6722	21.5403
Rp.chr5.0533	low-density lipoprotein receptor-related protein 2	21.7144	21.3468	21.5306
Rp.chr2.0296	NADH dehydrogenase	20.8012	22.2301	21.5156
Rp.chr2.2346	alanine--tRNA ligase, cytoplasmic isoform X1	20.8806	22.1448	21.5127
Rp.chr3.0501	la-related protein CG11505 isoform X1	24.2527	18.7661	21.5094
Rp.chr2.0126	unnamed protein product, partial	11.0521	31.9656	21.5089
Rp.chr5.2641	paired box protein Pax-6	20.0894	22.9203	21.5048
Rp.chr5.2324	unkown protein; uncharacterized protein LOC106692796	20.3076	22.6443	21.476
Rp.chr5.0679	zinc finger CCCH domain-containing protein 15 homolog	20.2201	22.6524	21.4363
Rp.chr2.1575	actin-related protein 2/3 complex subunit 5-like protein	19.0709	23.796	21.4335
Rp.chr4.0800	trans-Golgi network integral membrane protein 1-like isoform X1	22.3089	20.5542	21.4316
Rp.chr3.1629	cyclin-dependent kinase 12 isoform X1	21.732	21.1145	21.4233
Rp.chr3.1176	tubulin beta-1 chain isoform X1	21.8164	20.997	21.4067
Rp.chr3.1260	apolipoprotein D-like	20.2709	22.5347	21.4028
Rp.chr2.2104	uncharacterized protein LOC106665776 isoform X2; hypothetical protein GE061_11777	20.2719	22.4294	21.3506
Rp.chrX.0087	3-ketoacyl-CoA thiolase, mitochondrial	20.2739	22.4225	21.3482
Rp.chr3.1045	midnolin homolog isoform X2	22.3111	20.3574	21.3343
Rp.chr2.2903	protein yellow isoform X1	18.604	24.0378	21.3209
Rp.chr2.3055	ankyrin repeat domain-containing protein 40-like	20.8591	21.7813	21.3202
Rp.chr2.1347	mitochondrial inner membrane protein OXA1L isoform X6	19.8816	22.715	21.2983
Rp.chr4.2216	uncharacterized protein LOC106681148 isoform X1	21.3359	21.1875	21.2617
Rp.chr5.2707	protein tumorous imaginal discs, mitochondrial-like isoform X1	21.8873	20.6078	21.2476
Rp.chr4.0990	erythroblast macrophage protein emp	21.4244	21.0597	21.242
Rp.chrX.0041	battenin	24.5697	17.887	21.2283
Rp.chr5.0624	xylulose kinase	19.7403	22.7134	21.2268
Rp.chr5.0769	probable JmjC domain-containing histone demethylation protein 2C isoform X2	22.0463	20.407	21.2267
Rp.chrX.0919	conserved hypothetical protein	21.707	20.733	21.22
Rp.chr5.1320	SET and MYND domain-containing protein 5	20.0593	22.3675	21.2134
Rp.chr4.1387	polymerase delta-interacting protein 3 isoform X1	20.1263	22.2737	21.2
Rp.chr1.1464	guanine nucleotide-binding protein G(q) subunit alpha isoform X4	21.6067	20.7876	21.1972
Rp.chr1.2679	CAAX prenyl protease 1 homolog	21.1252	21.2646	21.1949
Rp.chr3.1501	serine/threonine-protein kinase/endoribonuclease IRE1	23.8055	18.5092	21.1573
Rp.chr1.0846	dnaJ homolog subfamily C member 3	24.2152	18.0646	21.1399
Rp.chr2.2620	aspartate aminotransferase, mitochondrial	19.7705	22.3976	21.0841
Rp.chr1.3881	annexin B9 isoform X2	21.9736	20.1591	21.0663
Rp.chr2.3130	echinoderm microtubule-associated protein-like 2 isoform X5	22.4023	19.7136	21.0579
Rp.chr1.0272	-	22.1869	19.8698	21.0284
Rp.chr2.2111	N-alpha-acetyltransferase 20	19.9145	22.1139	21.0142
Rp.chr3.2855	senecionine N-oxygenase isoform X2	18.5464	23.4716	21.009
Rp.chr3.1376	low-density lipoprotein receptor	17.4689	24.5028	20.9859
Rp.chr5.2127	microsomal glutathione s-transferase	21.0505	20.8647	20.9576
Rp.chr5.0423	malignant T-cell-amplified sequence 1	20.1854	21.6131	20.8993
Rp.chr1.0425	putative ATP-dependent RNA helicase me31b	20.9979	20.7925	20.8952
Rp.chr3.2162	uncharacterized protein LOC106673807 isoform X2	20.5921	21.1796	20.8858
Rp.chr1.3737	39S ribosomal protein L34, mitochondrial	19.2262	22.5399	20.883
Rp.chr1.1547	probable ATP-dependent RNA helicase DDX31	18.6374	22.9898	20.8136
Rp.chr4.1056	PC4 and SFRS1-interacting protein-like	20.0781	21.5101	20.7941
Rp.chr2.1096	-	20.7872	20.7131	20.7501
Rp.chr1.4413	tetratricopeptide repeat protein; uncharacterized protein LOC105666162 isoform X1	30.5428	10.8318	20.6873
Rp.chr1.1509	hypothetical protein GE061_05418	20.1779	21.1816	20.6797
Rp.chr1.3404	sphingolipid delta 4 desaturase/c-4 hydroxylase protein des2	19.611	21.7144	20.6627
Rp.chr5.1266	-	21.4345	19.867	20.6508
Rp.chr4.1534	translation initiation factor eIF-2B subunit delta	19.8176	21.4795	20.6486
Rp.chrX.1280	low-density lipoprotein receptor-related protein 12	18.6516	22.5996	20.6256
Rp.chr1.2729	ATP-dependent zinc metalloprotease YME1 homolog isoform X2	21.046	20.1937	20.6198
Rp.chr2.1216	signal transducing adapter molecule 1	20.8991	20.2852	20.5922
Rp.chr1.3576	calcium/calmodulin-dependent protein kinase type II alpha chain isoform X14	18.8219	22.3541	20.588
Rp.chr4.1592	rho GTPase-activating protein 21 isoform X3	19.7762	21.3648	20.5705
Rp.chr2.2644	long-chain-fatty-acid--CoA ligase 4 isoform X1	20.8136	20.3107	20.5621
Rp.chr5.1133	COP9 signalosome complex subunit 3	21.5068	19.5291	20.518
Rp.chr3.1209	uncharacterized protein LOC110830653 isoform X1	20.4252	20.5543	20.4897
Rp.chr2.0923	protein Mo25	22.5067	18.4126	20.4597
Rp.chrX.1224	plasminogen activator inhibitor 1 RNA-binding protein isoform X3	21.2894	19.5751	20.4323
Rp.chr3.0972	uncharacterized protein LOC106686594	19.4871	21.3733	20.4302
Rp.chr5.0768	step ii splicing factor slu7, partial	19.9934	20.8324	20.4129
Rp.chr5.0687	protein N-terminal asparagine amidohydrolase	22.0078	18.8121	20.4099
Rp.chr5.1722	enoyl-CoA delta isomerase 2, mitochondrial	19.4887	21.2777	20.3832
Rp.chrX.1385	LHFPL tetraspan subfamily member 3 protein; hypothetical protein GE061_10751	20.985	19.7638	20.3744
Rp.chr1.2085	26S proteasome subunit	20.2558	20.4706	20.3632
Rp.chr5.1777	probable NADH dehydrogenase	19.4936	21.2305	20.3621
Rp.chr3.1242	lysophospholipid acyltransferase 7	24.2063	16.474	20.3402
Rp.chr1.1787	protein croquemort-like	22.6274	18.0153	20.3213
Rp.chr1.2772	ER membrane protein complex subunit 6 isoform X1	19.7561	20.8763	20.3162
Rp.chr4.1743	coiled-coil-helix-coiled-coil-helix domain-containing protein 7	20.595	20.0206	20.3078
Rp.chr2.1050	H/ACA ribonucleoprotein complex subunit 4	18.6488	21.9277	20.2882
Rp.chr4.0875	unkown protein	17.816	22.5982	20.2071
Rp.scaffold.007	E3 ubiquitin-protein ligase MYLIP isoform X1	21.3664	19.0412	20.2038
Rp.chr1.2058	mothers against dpp protein	20.3804	19.9978	20.1891
Rp.chr5.2380	TOM1-like protein 2 isoform X4	20.1148	20.2526	20.1837
Rp.chr4.1611	-	18.8961	21.456	20.176
Rp.chr5.0211	probable galactose-1-phosphate uridylyltransferase	18.955	21.3689	20.1619
Rp.chrX.0407	tax1-binding protein 1 homolog	19.6825	20.6	20.1412
Rp.chr1.4269	elongation of very long chain fatty acids protein 6	23.7204	16.5387	20.1296
Rp.chr2.1204	venom dipeptidyl peptidase 4	20.0874	20.1421	20.1147
Rp.chr5.0727	lysosomal alpha-glucosidase-like isoform X1	19.999	20.2182	20.1086
Rp.chr2.0035	thioredoxin-related transmembrane protein 1	20.5632	19.6461	20.1047
Rp.chr3.1267	sodium-dependent phosphate transport protein 1, chloroplastic-like	20.4368	19.7645	20.1007
Rp.chr3.0846	chromodomain-helicase-DNA-binding protein Mi-2 homolog isoform X2	20.8692	19.33	20.0996
Rp.chr3.1205	LETM1 domain-containing protein 1	18.1214	22.0725	20.097
Rp.chr4.2355	heat shock protein 90	21.2314	18.8933	20.0623
Rp.chrX.1218	serine/threonine-protein phosphatase alpha-2 isoform	20.8786	19.1837	20.0311
Rp.chrX.0955	transaldolase	18.6399	21.2902	19.9651
Rp.chr1.3729	RNA-binding protein lark isoform X1	19.1247	20.7999	19.9623
Rp.chr1.2218	uncharacterized protein LOC106686009	20.2584	19.6635	19.961
Rp.chr1.1176	serine/threonine-protein phosphatase 4 catalytic subunit isoform X2	20.4323	19.4699	19.9511
Rp.chr4.0197	26S protease regulatory subunit 7	18.9485	20.9219	19.9352
Rp.chr3.0168	-	19.4068	20.4131	19.91
Rp.chr2.1561	polycomb protein SCMH1	20.6476	19.145	19.8963
Rp.chr1.3973	spectrin alpha chain, non-erythrocytic 1 isoform X2	21.1832	18.6067	19.8949
Rp.chr5.1963	-	20.3249	19.4019	19.8634
Rp.chr5.2353	mitochondrial proton/calcium exchanger protein-like	20.9532	18.728	19.8406
Rp.chr3.2115	transcription factor CP2 isoform X1	19.4849	20.1728	19.8288
Rp.chr5.0208	acyl-CoA Delta(11) desaturase isoform X1	18.7474	20.8865	19.817
Rp.chr1.2126	oligoribonuclease, mitochondrial	18.6734	20.9257	19.7995
Rp.chr1.2288	multiple coagulation factor deficiency protein 2 homolog isoform X1	19.5505	20.0375	19.794
Rp.chr1.3829	multifunctional protein ADE2	16.5225	23.0487	19.7856
Rp.chr2.3056	ribosomal L1 domain-containing protein 1 isoform X2	19.1145	20.4345	19.7745
Rp.chr2.0289	valine--tRNA ligase isoform X1	20.2786	19.252	19.7653
Rp.chrX.0414	muscle LIM protein Mlp84B-like isoform X1	18.6416	20.8589	19.7503
Rp.chr2.2026	S-adenosylmethionine mitochondrial carrier protein homolog isoform X2	19.5471	19.9345	19.7408
Rp.chr1.2512	solute carrier family 35 member F6	19.8671	19.586	19.7265
Rp.chr3.2431	odorant-binding protein 14	8.68904	30.7468	19.7179
Rp.chr5.1168	facilitative hexose transporter, partial	19.9041	19.5234	19.7138
Rp.chr3.1046	-	20.2723	19.1289	19.7006
Rp.chr4.0624	vacuolar protein sorting 28	20.5108	18.8681	19.6894
Rp.chr1.2835	dihydropyrimidinase-like	20.8829	18.4674	19.6752
Rp.chr5.1495	nuclear receptor-binding factor 2	18.0554	21.2737	19.6646
Rp.chr3.2204	rRNA 2&apos;-O-methyltransferase fibrillarin isoform X2	18.9427	20.3217	19.6322
Rp.chr2.0804	methylthioribulose-1-phosphate dehydratase isoform X1	16.4945	22.7542	19.6243
Rp.chr3.0048	replication protein A 14 kDa subunit-like	16.2976	22.9486	19.6231
Rp.chr4.0981	protein alan shepard isoform X2	20.9913	18.2267	19.609
Rp.chr3.0404	estradiol 17-beta-dehydrogenase 8 isoform X1	18.1572	21.0505	19.6039
Rp.chrX.0365	UBX domain-containing protein 6-like	19.3763	19.8085	19.5924
Rp.chr2.1399	NEDD8-conjugating enzyme Ubc12	18.6393	20.5376	19.5884
Rp.chr2.3095	charged multivesicular body protein 1b	21.1245	18.037	19.5808
Rp.chr1.1354	TBC1 domain family member 9B isoform X1	24.1562	14.9788	19.5675
Rp.chr2.2027	protein RFT1 homolog isoform X2	19.5691	19.5403	19.5547
Rp.chr3.2039	26S proteasome non-ATPase regulatory subunit 12	20.0183	19.0607	19.5395
Rp.chr5.1373	myosin-11-like isoform X1	22.0777	16.999	19.5384
Rp.chr2.1123	PREDICTED: LOW QUALITY PROTEIN: DNA topoisomerase I, mitochondrial	18.9294	20.1098	19.5196
Rp.chr2.2863	POU domain protein CF1A	19.2803	19.7568	19.5186
Rp.chr4.1978	mRNA-decapping enzyme 1A	18.9585	20.0603	19.5094
Rp.chr2.0132	histidine--tRNA ligase, cytoplasmic isoform X1	18.8337	20.1058	19.4698
Rp.chr1.3507	cAMP-dependent protein kinase catalytic subunit	18.8604	20.0773	19.4689
Rp.chr4.1722	serine/threonine-protein phosphatase 2B catalytic subunit 3-like isoform X2	19.0602	19.8734	19.4668
Rp.chr4.1667	pyruvate dehydrogenase E1 component subunit alpha, mitochondrial isoform X2	20.1438	18.7599	19.4519
Rp.chr2.0807	tubulin-specific chaperone cofactor E-like protein isoform X1	21.8521	17.0018	19.427
Rp.chr4.2299	protein LSM12 homolog; hypothetical protein GE061_12974	19.2609	19.5867	19.4238
Rp.chr1.1931	stress-induced-phosphoprotein 1	18.9798	19.8677	19.4237
Rp.chr2.1780	telomere zinc finger-associated protein-like	20.0283	18.7728	19.4005
Rp.chr1.4337	ubiquitin-like protein 5	24.1515	14.6149	19.3832
Rp.chr5.1773	longitudinals lacking protein, isoforms H/M/V-like	20.1776	18.5814	19.3795
Rp.chr2.0860	long-chain fatty acid transport protein 4	21.175	17.561	19.368
Rp.chrX.0158	maspardin-like	19.2636	19.4634	19.3635
Rp.chr2.2564	protein farnesyltransferase/geranylgeranyltransferase type-1 subunit alpha isoform X1	16.9877	21.7065	19.3471
Rp.chr2.0568	protein RTF2 homolog	17.6222	21.0455	19.3339
Rp.chrX.0685	E3 ubiquitin-protein ligase synoviolin A-like	18.9773	19.6183	19.2978
Rp.chrX.0712	TM2 domain-containing protein CG10795	19.6946	18.8964	19.2955
Rp.chr4.2247	-	19.2867	19.2927	19.2897
Rp.chr3.2175	putative peptidyl-prolyl cis-trans isomerase dodo isoform X2	18.4225	20.1029	19.2627
Rp.chr5.1129	anamorsin homolog	18.9451	19.5087	19.2269
Rp.chr2.2610	poly(A) polymerase type 3-like isoform X1	18.3613	20.0878	19.2245
Rp.chr5.2236	endoplasmic reticulum junction formation protein lunapark-A isoform X2	19.72	18.72	19.22
Rp.chr5.0453	myosin heavy chain, muscle isoform X5	16.1149	22.3016	19.2083
Rp.chr1.0751	putative COX assembly mitochondrial protein 2-like isoform X2	16.6138	21.7948	19.2043
Rp.chr1.3334	MICAL-like protein 1 isoform X1	18.9692	19.4223	19.1958
Rp.chr1.4410	26S proteasome non-ATPase regulatory subunit 8	18.8756	19.4573	19.1665
Rp.chr3.0139	neurocalcin homolog	18.571	19.6785	19.1248
Rp.chr3.1268	dnaJ homolog subfamily C member 5 isoform X2	20.8153	17.4217	19.1185
Rp.chr1.0732	aryl hydrocarbon receptor nuclear translocator homolog	19.8234	18.4009	19.1122
Rp.chr3.1659	putative serine protease K12H4.7 isoform X2	19.4177	18.7608	19.0893
Rp.chr3.0870	egl nine homolog 1	22.067	16.1059	19.0865
Rp.chr2.0532	mitochondrial uncoupling protein 4 isoform X1	20.315	17.8521	19.0836
Rp.chr4.0345	phosphoserine phosphatase isoform X1	17.0313	21.1303	19.0808
Rp.chr4.1149	transmembrane protein 120 homolog	19.1914	18.9415	19.0665
Rp.chr5.0632	TAR DNA-binding protein 43 isoform X1	18.3714	19.7031	19.0373
Rp.chr1.3054	cathepsin B isoform X1	17.2412	20.7828	19.012
Rp.chr1.3502	formin-binding protein 4 isoform X2	21.2073	16.8053	19.0063
Rp.chr1.1538	UPF0389 protein CG9231; conserved hypothetical protein	16.5489	21.432	18.9905
Rp.chr2.1471	DNA-directed RNA polymerases I, II, and III subunit RPABC5	17.4351	20.5454	18.9903
Rp.chr5.2501	T-complex protein 1 subunit alpha	19.1424	18.8292	18.9858
Rp.chr2.2229	uncharacterized protein LOC106688081	21.6247	16.3403	18.9825
Rp.chr1.1970	nuclear movement protein nudc	17.5135	20.4193	18.9664
Rp.chrX.1665	proteinase	18.5853	19.2907	18.938
Rp.chr2.1124	mRNA cap guanine-N7 methyltransferase	18.2059	19.6692	18.9375
Rp.chr5.1035	dolichyl-phosphate beta-D-mannosyltransferase, putative	18.3319	19.5075	18.9197
Rp.chr1.0125	uncharacterized protein LOC106678238; conserved hypothetical protein	17.032	20.7439	18.8879
Rp.chr2.2936	CD151 antigen-like	20.5639	17.1933	18.8786
Rp.chr1.2590	furin-like protease 1, isoforms 1/1-X/2 isoform X1	17.9308	19.7805	18.8556
Rp.chr5.2134	26S proteasome non-ATPase regulatory subunit 1	18.5336	19.0854	18.8095
Rp.chr4.2238	NADP-dependent malic enzyme isoform X1	17.5191	20.0593	18.7892
Rp.chr1.1739	uncharacterized protein LOC106663910	19.7782	17.7991	18.7886
Rp.chr5.1503	renin receptor	17.7023	19.8572	18.7798
Rp.chr4.0019	-	16.9623	20.5826	18.7724
Rp.chr1.4300	-	20.7288	16.7474	18.7381
Rp.chr2.1630	actin-related protein	20.6438	16.7854	18.7146
Rp.chr4.0041	troponin C	15.9259	21.4887	18.7073
Rp.chr2.1801	protein YIF1B-B	18.7612	18.6466	18.7039
Rp.chr4.2331	serine/threonine-protein kinase 17A-like; death-associated protein kinase related-like	18.3097	19.0953	18.7025
Rp.chr5.2303	mesoderm induction early response protein 1	18.4544	18.9308	18.6926
Rp.chr1.0520	ATP-dependent Clp protease ATP-binding subunit clpX-like, mitochondrial isoform X2	18.8049	18.5463	18.6756
Rp.chr1.2158	molybdate-anion transporter-like	18.8228	18.4769	18.6499
Rp.chrX.0738	calumenin isoform X2	18.5363	18.7425	18.6394
Rp.chr5.1379	FAD synthase-like isoform X2	19.6374	17.6402	18.6388
Rp.chr3.1079	triosephosphate isomerase	18.11	19.1611	18.6356
Rp.chr5.2500	PREDICTED: transcription elongation factor B polypeptide 2; elongin-B	18.7116	18.5464	18.629
Rp.chr1.3914	band 7 protein AGAP004871-like isoform X1	16.6498	20.602	18.6259
Rp.chr1.1366	protein-L-isoaspartate O-methyltransferase domain-containing protein 1 isoform X2	20.8482	16.3928	18.6205
Rp.chr1.0961	ubiquitin conjugating enzyme, putative	18.7617	18.4445	18.6031
Rp.chr3.1075	coiled-coil domain-containing protein CG32809-like	16.5952	20.5609	18.5781
Rp.chr4.0648	-	18.606	18.5442	18.5751
Rp.chr4.2262	obg-like ATPase 1	17.7676	19.3756	18.5716
Rp.chr1.1646	26S proteasome non-ATPase regulatory subunit 14	17.9178	19.2247	18.5712
Rp.chr5.0528	prefoldin, subunit, putative	17.5035	19.634	18.5687
Rp.chr1.0749	prohibitin	18.433	18.6808	18.5569
Rp.chrX.0119	tigger transposable element-derived protein 6-like, partial	17.9599	19.1439	18.5519
Rp.chr1.2558	thioredoxin reductase 1, mitochondrial isoform X4	19.5435	17.5484	18.546
Rp.chr4.0825	-	16.2247	20.8566	18.5407
Rp.chr1.3958	RNA-binding protein	18.5737	18.4808	18.5272
Rp.chr3.1186	OTU domain-containing protein 6B isoform X1	15.6706	21.3273	18.499
Rp.chr2.0039	protein-glutamate O-methyltransferase-like isoform X2	17.2741	19.6864	18.4803
Rp.chr3.0123	uncharacterized protein LOC106681787	14.8411	22.0859	18.4635
Rp.chr3.1526	ADP-ribosylation factor-like protein 8B-A	18.5331	18.3175	18.4253
Rp.chr3.2217	tetratricopeptide repeat protein 12-like	14.213	22.6358	18.4244
Rp.chr5.0543	protein SERAC1 isoform X3	18.2444	18.6012	18.4228
Rp.chr1.1272	LIM and SH3 domain protein F42H10.3	19.666	17.1565	18.4112
Rp.chr5.1141	laccase isoform X2	30.059	6.73661	18.3978
Rp.chr1.1630	lachesin	18.9192	17.8442	18.3817
Rp.chr5.0375	uncharacterized protein LOC106682181 isoform X2; hypothetical protein GE061_07866	20.3247	16.4313	18.378
Rp.chr3.0595	actin-related protein	18.9482	17.7991	18.3736
Rp.chr2.1182	torso-like protein	18.426	18.2634	18.3447
Rp.chr1.4260	gelsolin, cytoplasmic	14.9748	21.704	18.3394
Rp.chr1.2062	uncharacterized protein LOC112210855	17.9112	18.7642	18.3377
Rp.chr5.2139	26S proteasome non-ATPase regulatory subunit 1	18.2525	18.4153	18.3339
Rp.chr3.0209	suppressor APC domain-containing protein 2-like	17.1099	19.5515	18.3307
Rp.chr1.2516	uncharacterized protein LOC106667730	20.6044	15.9828	18.2936
Rp.chr5.0317	UBA-like domain-containing protein 1	21.0347	15.4792	18.257
Rp.chr4.1386	-	18.6487	17.7525	18.2006
Rp.chr1.1566	aminoacyl tRNA synthase complex-interacting multifunctional protein 1 isoform X2	17.4641	18.9343	18.1992
Rp.chr1.1337	mitochondrial ribosomal protein L16	16.9442	19.4464	18.1953
Rp.chr3.1877	small nuclear ribonucleoprotein-associated protein B	19.0179	17.3583	18.1881
Rp.chr5.2627	esterase FE4-like	13.9189	22.4515	18.1852
Rp.chrX.0325	maternal protein exuperantia	17.1372	19.222	18.1796
Rp.chr2.0467	deubiquitinating protein VCIP135-like	20.1597	16.1554	18.1576
Rp.chr2.1284	calcium uptake protein 1 homolog, mitochondrial-like isoform X3	18.0612	18.1997	18.1305
Rp.chr2.0411	nocturnin isoform X1	16.5334	19.6919	18.1127
Rp.chr2.0996	serine/threonine-protein phosphatase 1 regulatory subunit 10-like isoform X2	18.1253	18.0228	18.0741
Rp.chr4.2406	splicing factor 3A subunit 1	16.9051	19.23	18.0675
Rp.chr2.3361	transcription initiation factor IIA subunit 2	14.9295	21.1877	18.0586
Rp.chr5.1256	probable tyrosyl-DNA phosphodiesterase	16.7872	19.2792	18.0332
Rp.chr1.4571	dynein light chain Tctex-type 1	18.2437	17.8183	18.031
Rp.scaffold.054	probable aminopeptidase NPEPL1	16.6222	19.4129	18.0176
Rp.chr3.1691	ral guanine nucleotide dissociation stimulator-like 1 isoform X4	17.3703	18.6602	18.0152
Rp.chr5.0836	dnaJ protein homolog 1	17.732	18.2896	18.0108
Rp.chrX.1443	eukaryotic translation elongation factor 1 epsilon-1-like	17.5525	18.4682	18.0104
Rp.chr2.2919	serrate RNA effector molecule homolog isoform X1	17.3366	18.6077	17.9722
Rp.chr3.0559	methyltransferase-like protein 2-A	16.0441	19.8397	17.9419
Rp.chr4.0696	TRPL translocation defect protein 14 isoform X1	18.303	17.5801	17.9416
Rp.chr3.1654	BLOC-1-related complex subunit 7; uncharacterized protein LOC106679750	18.7452	17.0732	17.9092
Rp.chr3.2637	alpha-tocopherol transfer protein-like	18.1071	17.6849	17.896
Rp.chr3.2085	aquaporin	17.6029	18.107	17.855
Rp.chr2.3378	glycogen synthase kinase-3 beta isoform X4	18.021	17.6751	17.848
Rp.chr5.2482	histone-binding protein RBBP7 isoform X3	16.5263	19.1631	17.8447
Rp.chr3.1696	sodium/potassium-transporting ATPase subunit beta-2	19.2971	16.323	17.81
Rp.chr3.0959	density-regulated protein homolog	18.1307	17.4636	17.7971
Rp.chr3.1620	hypothetical protein GE061_12699; schwannomin-interacting protein 1	17.1544	18.4313	17.7929
Rp.chr5.1706	zinc transporter 7	20.3123	15.2686	17.7904
Rp.chrX.0904	26S proteasome non-ATPase regulatory subunit	17.8258	17.7296	17.7777
Rp.chr1.3266	rab-like protein 3	16.612	18.8929	17.7524
Rp.chr1.3226	homeobox protein extradenticle-like	16.2652	19.2293	17.7472
Rp.chr3.1522	uncharacterized protein LOC106684239	17.2494	18.2299	17.7397
Rp.chrX.0657	stromal cell-derived factor 2	19.203	16.2481	17.7256
Rp.chr4.2175	prolyl 4-hydroxylase subunit alpha-2	16.5917	18.807	17.6993
Rp.scaffold.188	far upstream element-binding protein 2 isoform X1	16.3141	19.0837	17.6989
Rp.chr3.1212	CCR4-NOT transcription complex subunit 4 isoform X1	16.9273	18.4597	17.6935
Rp.chr3.0567	Golgi integral membrane protein 4 isoform X1	18.7691	16.5916	17.6803
Rp.chr1.0172	xanthine dehydrogenase-like	21.1427	14.2122	17.6774
Rp.chr4.1720	serine/threonine-protein phosphatase 2B catalytic subunit 3-like	17.049	18.2758	17.6624
Rp.chr2.1334	E3 UFM1-protein ligase 1 homolog	17.3831	17.908	17.6456
Rp.chr3.1093	proton-coupled amino acid transporter 1-like	17.1502	18.1263	17.6382
Rp.chr3.2887	protein GPR107	17.2352	18.0282	17.6317
Rp.chr2.3370	mitochondrial-processing peptidase subunit alpha	16.7059	18.5417	17.6238
Rp.chr2.1967	charged multivesicular body protein 2a	16.6672	18.548	17.6076
Rp.chr2.0183	U6 snRNA-associated Sm-like protein LSm2	18.0288	17.0927	17.5608
Rp.chr4.1354	uncharacterized protein LOC106687976 isoform X2	18.7398	16.3801	17.5599
Rp.chr3.1310	26S proteasome regulatory subunit 10B	16.5055	18.6114	17.5585
Rp.chr1.2696	translation initiation factor eIF-2B subunit beta	15.5877	19.499	17.5434
Rp.chr3.1133	lactoylglutathione lyase	16.7938	18.2828	17.5383
Rp.chr3.0368	reticulon-4-interacting protein 1 homolog, mitochondrial-like isoform X3	16.8722	18.1744	17.5233
Rp.chr4.1499	SH3 domain-containing kinase-binding protein 1 isoform X1	19.1799	15.8324	17.5062
Rp.chr3.0992	electron transfer flavoprotein regulatory factor 1	18.5861	16.4	17.493
Rp.chr4.0777	UMP-CMP kinase	16.825	18.1541	17.4895
Rp.chr5.1659	dolichyl-diphosphooligosaccharide--protein glycosyltransferase subunit STT3A	18.5682	16.4006	17.4844
Rp.chr2.1250	ADP-dependent glucokinase	16.7228	18.2271	17.475
Rp.chr1.1069	protein sly1 homolog	17.4514	17.4863	17.4689
Rp.chr1.1642	deoxyribose-phosphate aldolase	17.6115	17.3051	17.4583
Rp.chr3.2713	-	18.8127	16.0923	17.4525
Rp.chr4.0752	bystin-like	16.0246	18.8792	17.4519
Rp.chrX.1851	epidermal growth factor receptor kinase substrate 8-like protein 2 isoform X1	20.0738	14.8214	17.4476
Rp.chr2.2495	bestrophin-4 isoform X2; uncharacterized protein LOC108001538 isoform X1	18.9276	15.9671	17.4474
Rp.chr3.1207	AFG3-like protein 2	16.869	18.021	17.445
Rp.chr2.0206	probable protein BRICK1-B	18.5965	16.289	17.4427
Rp.chr5.1071	phosphatidylinositol 5-phosphate 4-kinase type-2 alpha	16.9299	17.9536	17.4418
Rp.chr1.4366	protein SDA1 homolog	16.1784	18.6713	17.4248
Rp.chr3.0918	coiled-coil domain-containing protein 124	16.7037	18.124	17.4138
Rp.chrX.1615	uncharacterized protein LOC106685370	17.8596	16.9627	17.4112
Rp.chr4.1112	-	24.2525	10.5589	17.4057
Rp.chr4.1853	autophagy-related protein 16-1-like	15.799	19.0087	17.4039
Rp.chr1.4074	adenosine 3&apos;-phospho 5&apos;-phosphosulfate transporter 1	16.9969	17.8037	17.4003
Rp.chr3.0584	proteasome subunit	16.9087	17.8861	17.3974
Rp.chr2.0699	zinc finger FYVE domain-containing protein 16 isoform X1	17.6099	17.1682	17.3891
Rp.chr3.0587	probable rRNA-processing protein EBP2 homolog	17.1291	17.6309	17.38
Rp.chr5.2684	glycoside hydrolase family 25 protein	15.414	19.2609	17.3375
Rp.chr2.3242	protein yellow-like isoform X2	21.8172	12.8281	17.3227
Rp.chr1.0350	charged multivesicular body protein 5	17.9341	16.6744	17.3042
Rp.chrX.1287	transmembrane protein 179	17.6284	16.9648	17.2966
Rp.chr3.2054	protein phosphatase-5	17.7385	16.8338	17.2861
Rp.chr1.4045	-	17.8684	16.6308	17.2496
Rp.chr3.1558	copper homeostasis protein cutC homolog isoform X2	14.5537	19.9108	17.2322
Rp.chr1.3100	malectin	17.5618	16.9011	17.2315
Rp.chr1.4308	mitochondrial 2-oxodicarboxylate carrier	17.5326	16.8813	17.2069
Rp.chr2.1837	-	15.762	18.6466	17.2043
Rp.chr4.1350	synaptic functional regulator FMR1 isoform X1	17.3271	17.0778	17.2025
Rp.chr1.1020	RWD domain-containing protein 1	17.1265	17.2773	17.2019
Rp.chr2.0459	nuclear hormone receptor FTZ-F1 isoform X2	16.9501	17.4466	17.1983
Rp.scaffold.060	longitudinals lacking protein-like	18.9807	15.412	17.1963
Rp.chr5.2706	uncharacterized protein LOC106682117	17.7429	16.6259	17.1844
Rp.chr1.3668	7-dehydrocholesterol reductase	17.0931	17.2729	17.183
Rp.chr1.4079	dual specificity protein phosphatase 10 isoform X1	20.3517	14	17.1759
Rp.chr5.0816	poly(ADP-ribose) glycohydrolase ARH3-like	16.9314	17.3938	17.1626
Rp.scaffold.017	zinc finger protein 836-like; hypothetical protein B7P43_G07693	17.8506	16.4607	17.1556
Rp.chr5.1692	phosphatidylglycerophosphatase and protein-tyrosine phosphatase 1	17.3859	16.9181	17.152
Rp.chrX.0908	-	14.5245	19.7435	17.134
Rp.chr1.2296	COX assembly mitochondrial protein homolog	15.9323	18.3344	17.1333
Rp.chr1.2656	ras-like GTP-binding protein Rho1	17.3051	16.9184	17.1117
Rp.chr3.1651	tryptophan--tRNA ligase, cytoplasmic	17.2785	16.9016	17.0901
Rp.chr2.0589	selenide, water dikinase-like	15.5614	18.6042	17.0828
Rp.chr4.0784	Ig-like and fibronectin type-III domain-containing protein 1 isoform X1; hypothetical protein GE061_13899	16.6589	17.418	17.0385
Rp.chr4.2222	protein kintoun isoform X1	17.1836	16.8769	17.0303
Rp.chr5.2559	disks large 1 tumor suppressor protein isoform X7	17.6051	16.4418	17.0235
Rp.chr1.2383	pre-mRNA 3&apos;-end-processing factor FIP1 isoform X5	16.296	17.7081	17.0021
Rp.chr2.0868	protein CWC15 homolog	17.1921	16.761	16.9766
Rp.chr1.1577	TBC1 domain family member 15	18.0055	15.9263	16.9659
Rp.chr5.0887	transcription elongation factor SPT6 isoform X2	18.1863	15.7097	16.948
Rp.chr2.1803	IWS1-like protein	17.5403	16.3477	16.944
Rp.chr5.1337	protein TMEPAI-like; uncharacterized protein LOC106663185 isoform X1	22.9522	10.9352	16.9437
Rp.chr5.1712	high mobility group protein B1 isoform X2; non-histone protein 10	18.0924	15.7907	16.9415
Rp.chrX.1193	ubiquitin-activating enzyme 5	17.6009	16.259	16.93
Rp.chr3.0777	ran-binding protein 3 isoform X2	16.9082	16.9053	16.9068
Rp.chr2.2312	glucose-induced degradation protein 4 homolog	16.3663	17.4436	16.905
Rp.chrX.1414	FERM domain-containing protein 4B isoform X2	17.1663	16.6267	16.8965
Rp.chr1.2709	GDP-fucose transporter 1	16.1072	17.674	16.8906
Rp.chr2.2387	docking protein 2	17.3524	16.4108	16.8816
Rp.chr1.4240	serine/arginine repetitive matrix protein 1 isoform X1	16.2296	17.5181	16.8738
Rp.chr3.0357	PREDICTED: ras-like GTP-binding protein RHO	9.8793	23.8552	16.8672
Rp.scaffold.074	KH domain-containing, RNA-binding, signal transduction-associated protein 2-like	16.2356	17.4972	16.8664
Rp.chr3.2529	GRB10-interacting GYF protein 2 isoform X5	16.5831	17.0025	16.7928
Rp.chrX.0027	membralin	17.4233	16.03	16.7267
Rp.chr2.2428	RAC serine/threonine-protein kinase isoform X1	17.9382	15.5129	16.7256
Rp.chr3.0582	uncharacterized protein LOC106684931; hypothetical protein GE061_00839	17.7336	15.6852	16.7094
Rp.chr5.0822	microtubule binding protein, putative	17.8045	15.6111	16.7078
Rp.chr1.2699	deoxynucleotidyltransferase terminal-interacting protein 2	17.2726	16.1338	16.7032
Rp.chr5.1095	ethanolamine-phosphate cytidylyltransferase isoform X2	14.8939	18.4718	16.6828
Rp.chrX.0426	pleckstrin homology domain-containing family F member 2	17.0683	16.2393	16.6538
Rp.chr1.0098	DNA transposase THAP9	26.0447	7.26188	16.6533
Rp.chr5.1185	rhomboid-related protein 4-like isoform X1; hypothetical protein GE061_06436	16.6441	16.6584	16.6512
Rp.chr1.3399	striatin-3 isoform X1	17.2716	16.0062	16.6389
Rp.chr5.2404	telomerase RNA component interacting RNase; uncharacterized protein C19orf43 homolog	18.3255	14.9322	16.6288
Rp.chr2.3100	GATOR complex protein NPRL3	14.0794	19.1734	16.6264
Rp.chr1.0307	-	15.0792	18.1537	16.6165
Rp.chr2.1227	cysteine protease ATG4B-like	16.2358	16.9905	16.6132
Rp.chr5.0553	serine/threonine-protein phosphatase 4 regulatory subunit 3 isoform X3	17.2977	15.926	16.6119
Rp.chrX.1922	leptin receptor-like protein	16.3524	16.8703	16.6113
Rp.chr4.0322	ubiquinol-cytochrome-c reductase complex assembly factor 1 isoform X1	14.9959	18.2049	16.6004
Rp.chr2.2651	COP9 signalosome complex subunit 8	17.6453	15.5537	16.5995
Rp.chr3.1581	peptidyl-prolyl cis-trans isomerase FKBP4 isoform X2; fk506-binding protein	17.0724	16.0962	16.5843
Rp.chr4.1418	serine/threonine-protein kinase grp	16.6949	16.4385	16.5667
Rp.chrX.1281	26S proteasome regulatory subunit S3	16.2623	16.8623	16.5623
Rp.chr1.3601	uncharacterized protein LOC106666348 isoform X2	16.8505	16.2679	16.5592
Rp.chr3.2486	venom serpin 1	18.2397	14.8278	16.5337
Rp.chr3.1073	coiled-coil domain-containing protein CG32809 isoform X15	15.9785	17.0777	16.5281
Rp.chr1.2222	charged multivesicular body protein 2b	15.2448	17.7893	16.517
Rp.chr3.1866	WD repeat-containing protein 43	17.1345	15.8775	16.506
Rp.chr2.2311	ribonuclease Z, mitochondrial isoform X2	15.5553	17.4472	16.5013
Rp.chr2.2647	large neutral amino acids transporter small subunit 2	16.5293	16.4709	16.5001
Rp.chr5.0312	leukocyte receptor cluster member 8 homolog isoform X6	18.311	14.6739	16.4924
Rp.chr5.1827	NADPH--cytochrome P450 reductase isoform X2	17.756	15.209	16.4825
Rp.chr2.0989	Golgi apparatus protein 1	16.4649	16.4826	16.4737
Rp.chr4.0646	NFX1-type zinc finger-containing protein 1 isoform X8	16.7587	16.1787	16.4687
Rp.chr2.1879	transcription elongation factor s-ii	14.6582	18.2636	16.4609
Rp.chr4.2255	pre-mRNA-processing-splicing factor 8	17.2725	15.6359	16.4542
Rp.chr5.0238	uncharacterized protein LOC106684886 isoform X1	18.2631	14.6449	16.454
Rp.chr1.0756	inositol polyphosphate multikinase isoform X1	16.7634	16.1331	16.4482
Rp.chr1.4499	-	16.213	16.6789	16.4459
Rp.chrX.0352	tafazzin homolog	15.7135	17.1377	16.4256
[truncated: 6,044 more rows]
