# Supplementary material for: Identification of Riptortus pedestris Salivary Proteins and Their Roles in Inducing Plant Defenses
Source: Biology (Basel). 2021 Aug 5;10(8):753. doi: 10.3390/biology10080753 (PMC8389542; doi:10.3390/biology10080753)
Supplement: Supplementary file 1 [file biology-10-00753-s001.zip › Table S3.xlsx]

## Sheet: Table S2
Table S3. Expression patterns of SG-specific genes in different Riptortus pedestris tissues.
Gene_ID	Nr annotation	SG_replicate1	SG_replicate2	carcass_replicate1	carcass_replicate2	FB_replicate1	FB_replicate2	gut_replicate1	gut_replicate2	muscle_replicate1	muscle_replicate2	ovary_replicate1	ovary_replicate2	testis_replicate1	testis_replicate2
Rp.chr2.3247	protein yellow isoform X1	203.579	18.4403	0.935667	0.993253	0.176643	0.415165	0.01	0.01	0.01	2.42656	0.01	0.01	5.14692	2.85647
Rp.chr5.1141	laccase isoform X2	30.059	6.73661	0.218751	0.289375	0.0991143	0.20383	0.0548276	0.0773346	0.0454381	0.483706	0.86406	0.434312	1.74732	1.58273
Rp.chr1.0856	-	679.273	1062.3	0.293556	136.401	1.57947	52.0201	95.1438	78.1985	9.90866	45.9791	0.682081	0.01	0.610636	0.604928
Rp.chr2.3321	odorant-binding protein 11	20.8305	7.23513	0.311151	0.01	0.01	0.207091	0.01	0.01	0.01	1.27412	0.01	0.01	0.862981	1.42486
Rp.chr1.0580	-	7367.72	5859.43	0.86712	0.01	0.01	950.236	0.01	0.204367	0.01	15.6232	1.00738	0.220717	0.360745	0.397081
Rp.chr1.1386	lachesin	17.0685	12.8427	0.01	0.01	0.01	0.01	0.01	0.718444	0.01	0.71328	2.02366	0.443383	0.241559	0.01
Rp.chr1.4636	-	0.205979	0.0680534	0.01	0.01	0.01	0.01	0.01	0.01	0.01	0.01	0.01	0.01	0.01	0.01
Rp.chr4.2322	trialysin 1	10706.8	11610.6	0.96073	0.01	0.120916	1525.53	0.01	0.01	0.665197	13.638	0.01	0.01	0.444099	0.488831
Rp.chr1.4402	-	72.0425	111.591	0.01	5.24464	0.192466	3.61883	9.90148	5.40623	2.47057	3.3397	0.789593	0.01	1.2724	0.311235
Rp.chr4.1614	-	31571.5	22850.6	4.48189	0.393291	0.378863	3119.67	0.0419155	0.01	1.94529	44.0463	0.01	0.01	11.7441	5.82022
Rp.chr4.1615	-	2759.03	2357.42	0.492911	0.0431247	0.01	312.114	0.01	0.01	0.0731325	2.82575	0.01	0.01	0.136709	0.0752396
Rp.chr2.1439	plancitoxin-1	102.091	67.5685	0.335738	0.634471	0.01	8.90628	0.631117	0.678243	0.199252	0.117839	1.8945	0.952255	1.87565	1.71315
Rp.chr1.0509	-	4077.34	5352.46	1.35219	525.288	5.61611	434.453	502.657	353.217	55.8623	181.368	0.01	0.01	13.3761	6.42144
Rp.chr1.0628	uncharacterized protein LOC106691279; conserved hypothetical protein	215.835	258.013	0.01	0.01	0.01	27.5119	1.64215	1.43187	0.01	0.292677	0.01	0.01	0.396471	0.01
Rp.chr1.3515	venom serine protease-like	2631.09	3585.83	1.36307	334.307	3.24771	225.803	255.435	213.591	34.2688	100.93	0.01	0.0717843	24.9513	17.7788
Rp.chr1.2177	synaptotagmin-11, partial	31.6806	32.7479	3.15531	2.22613	0.0389903	1.3364	2.30782	1.73611	0.857989	1.12761	3.99894	1.78738	1.80436	2.72169
Rp.chr1.0583	-	4.25162	4.62723	0.01	0.01	0.01	0.129292	0.01	0.01	0.01	0.01	0.01	0.01	0.0808169	0.533742
Rp.chr2.3243	protein yellow isoform X1	37.4259	9.67313	0.965432	0.551842	0.30377	0.499767	0.01	0.01	0.01	0.131776	0.01	0.01	1.20494	0.589468
Rp.chr4.1616	-	2053.19	1668.81	0.405079	0.0155321	0.0159598	205.325	0.00220714	0.01	0.0951163	2.55301	0.00818439	0.0215184	0.10258	0.132268
Rp.chr5.0248	venom S1 protease 12	20.1004	11.9408	0.381419	0.168186	0.0864088	0.406174	0.0477992	0.01	0.158454	0.562267	0.531738	0.582519	0.888611	1.46717
Rp.chr1.4633	-	0.510367	0.0843103	0.01	0.01	0.01	0.01	0.01	0.01	0.01	0.01	0.01	0.01	0.01	0.01
Rp.chr3.0512	multiple inositol polyphosphate phosphatase 1-like isoform X1	2541.6	1308.36	4.70047	1.76398	0.566421	14.9767	153.124	36.9827	79.1478	10.5658	0.116187	0.229109	3.37016	2.70206
Rp.chr2.2871	uncharacterized protein LOC105258072	2.49635	1.96415	0.149924	0.17629	0.01	0.179611	0.0187884	0.0848036	0.01	0.01	0.01	0.22897	0.199591	0.192233
Rp.chr1.0875	-	3015.5	4412.53	3.56819	343.898	19.3428	176.757	259.515	301.127	113.293	197.877	0.01	0.778498	2.54479	1.63398
Rp.chr4.2318	trialysin 2	572.022	401.983	0.0887523	0.01	0.01	42.956	0.01	0.01	0.0368706	0.588752	0.01	0.0135546	0.022154	0.016257
Rp.chr1.0589	-	9.46478	15.1721	0.01	0.01	0.01	0.996725	0.01	0.09626	0.01	0.01	0.01	0.01	0.339832	0.249374
Rp.chr4.1617	-	989.253	885.968	0.155446	0.00223999	0.00345251	92.2085	0.01	0.01	0.0443177	1.22063	0.01	0.01	0.0278967	0.0279151
Rp.chr4.2320	trialysin 1	13774.3	13065.4	2.46973	0.0756269	0.01	1356.11	0.01	0.01	0.855005	14.9169	0.01	0.01	0.01	0.188494
Rp.chr4.1618	-	2863.79	1962.49	0.6454	0.0327114	0.016806	203.333	0.00929669	0.01	0.18491	4.42899	0.01	0.0113297	0.598732	0.523155
Rp.chr2.3245	protein yellow	307.937	195.764	1.57412	1.85532	0.13457	19.8268	0.01	0.0419996	0.0616924	4.74312	0.138018	0.0453596	0.568383	3.29137
Rp.chr5.2621	uncharacterized protein LOC106681466	120.097	151.81	0.442805	0.01	0.01	2.35773	1.80349	3.75706	0.01	0.01	1.54329	1.69068	12.1584	7.0971
Rp.chr5.2641	paired box protein Pax-6	20.0894	22.9203	0.01	0.123753	0.01	2.01735	0.01	0.01	0.01	0.20686	0.01	0.128587	0.42033	0.385557
Rp.chr1.1390	lachesin	13.2796	11.6666	0.01	0.0861419	0.01	0.156026	0.661009	0.248629	0.01	1.15193	0.272346	0.01	0.975277	0.751457
Rp.chr1.1123	-	242.562	301.546	0.129697	9.43636	0.146912	10.186	6.50145	10.1791	1.88582	5.09848	0.01	0.396159	23.8493	15.3232
Rp.chr4.2319	trialysin 2	1133	920.45	0.257145	0.022233	0.0205607	89.391	0.00947804	0.00427802	0.131962	1.43452	0.0421751	0.0693041	0.0805492	0.055414
Rp.chr1.0591	-	899.23	768.098	0.147312	0.00811967	0.00417163	73.6742	0.00230764	0.01	0.130046	1.45678	0.00855705	0.00562454	0.0153215	0.0101188
Rp.chr1.1122	conserved secreted protein; probable salivary secreted peptide	2676.39	3176.12	11.7457	31.7689	1.96299	156.735	23.9496	18.9922	3.99962	8.75204	63.9778	128.657	253.538	155.806
Rp.chr2.3325	protein yellow-like isoform X1	208.335	185.788	2.53661	0.430198	0.386788	17.2399	0.030566	0.241435	0.303977	3.47565	0.01	0.298001	2.92236	2.41253
Rp.chr5.0681	venom serine protease-like	193.308	149.487	2.25383	3.71959	0.223946	4.21073	9.06811	5.45174	1.72479	4.46883	0.01	0.120777	10.7584	13.8338
Rp.chr1.2769	hypothetical protein ILUMI_08571	394.572	520.339	0.01	0.01	0.01	36.4711	0.01	0.01	0.01	0.283435	0.01	0.01	0.01	0.105656
Rp.chr4.2061	uncharacterized protein LOC106684787; hypothetical protein GE061_21662	1125.25	1375.84	0.448468	0.494379	0.0634991	25.5577	0.316135	0.396365	61.1323	101.921	1.95379	0.941763	6.71669	5.54491
Rp.chr1.4143	Hypothetical protein CINCED_3A004671, partial	5.59717	57.8919	0.01	0.01	0.01	0.01	0.01	0.01	0.01	0.01	0.01	0.0922188	0.502415	0.27651
Rp.chr1.3852	venom serine protease-like	776.174	1503.37	0.139611	0.051301	0.01	69.5041	0.918536	0.39485	0.144997	2.22957	0.01	0.01	0.522736	0.895048
Rp.chr3.0297	-	3333.77	2850.6	8.52401	157.506	37.9319	240.709	0.381509	0.215248	1.2647	25.4304	0.01	1.85975	2.02641	4.46103
Rp.chr1.4630	-	0.12216	0.363246	0.01	0.01	0.01	0.01	0.01	0.01	0.01	0.01	0.01	0.01	0.01	0.01
Rp.chr2.0151	unnamed protein product; hypothetical protein GE061_01935	7735.6	8845.2	1.72875	84.7933	2.17579	628.268	99.8178	41.8306	12.7676	38.5411	0.01	0.01	23.0679	14.191
Rp.chr3.2801	-	2211.18	142.098	1.18569	0.217846	0.0559612	0.01	0.0309564	0.01	2.0524	11.5312	0.688743	0.754517	0.287747	0.01
Rp.chr3.1735	uncharacterized protein LOC106693033	0.12626	0.125145	0.01	0.01	0.01	0.01	0.01	0.01	0.01	0.01	0.01	0.01	0.01	0.01
Rp.chr1.0198	-	5.44578	3.31223	0.01	0.01	0.01	0.01	0.01	0.01	0.01	0.01	0.01	0.01	0.01	0.26414
Rp.chr3.1904	venom protein family 2 protein 4	7528.28	7364.08	0.930137	2.88289	0.0458084	587.225	0.1267	0.0857815	0.756017	10.7308	0.01	0.0617628	0.740275	0.851876
Rp.chr4.1911	uncharacterized protein LOC106664498	79.9415	65.9309	0.290701	0.213641	0.0658571	5.18528	0.510027	0.328867	0.01	0.01	1.2158	1.95347	0.241879	0.638981
Rp.chr1.0588	-	0.593	0.902943	0.01	0.01	0.01	0.0333221	0.01	0.01	0.01	0.01	0.0232657	0.0152926	0.01	0.0458535
Rp.chr1.4635	-	0.420508	1.04199	0.01	0.01	0.01	0.01	0.01	0.01	0.01	0.01	0.01	0.01	0.0291182	0.0320511
Rp.chr5.1822	glucose dehydrogenase; uncharacterized protein LOC106683774 isoform X1	107.193	58.247	0.810071	0.232957	0.01	4.43044	0.01	0.0249028	0.365793	2.0768	1.88221	0.914433	0.351664	1.41931
Rp.chr2.0895	-	276.773	239.87	0.175351	1.03095	0.01	1.16707	2.19749	1.73576	0.01	1.29246	0.01	0.01	18.2377	16.0597
Rp.chr5.1875	lipase member H-like	215.12	142.946	0.352268	0.388331	0.133008	3.12609	0.0735766	0.0415121	0.365858	0.01	0.01	0.01	10.7961	8.49588
Rp.chr1.1506	chymotrypsin-1 isoform X1	1556.42	1859.03	0.206134	0.0302982	0.186795	117.192	0.01	0.145748	0.0856345	1.41806	0.0957907	0.0629632	0.171514	0.641885
Rp.chr1.4289	venom serine protease-like	10045	6640.38	2.23614	0.102711	0.158309	499.092	0.0875726	0.01	0.580604	11.5031	0.162366	0.106723	0.872152	1.152
Rp.chr1.4017	venom s1 protease 16	516.201	339.231	0.0692175	0.101738	0.01	14.2352	0.01	0.146822	0.01	1.02037	0.01	0.01	14.0526	25.1673
Rp.chr2.0798	uncharacterized protein LOC106685431 isoform X2	85.2576	84.5049	0.0736356	0.432928	0.01	0.294056	0.01	0.01	0.01	0.180916	0.342186	1.12459	5.33038	6.00216
Rp.chr4.0191	venom S1 protease 26	5049	5177.39	0.687112	0.0504969	0.0778311	357.028	0.473597	0.291496	0.999069	3.88279	0.01	0.01	0.914742	0.755159
Rp.chr4.1611	-	18.8961	21.456	0.194259	0.023794	0.01	0.445339	0.01	0.00763065	0.01	0.079546	0.01	0.01	1.1045	1.33436
Rp.chr1.0516	-	5.21381	6.28658	0.01	0.276146	0.01	0.01	0.274686	0.0442796	0.130083	0.01	0.291021	0.01	0.364753	0.229425
Rp.chr1.0627	conserved hypothetical protein; uncharacterized protein LOC106691472; natterin-4-like	668.286	772.198	30.2651	19.8305	3.99269	46.5158	10.7387	3.4376	9.84639	10.1534	3.10656	10.581	39.1385	27.0507
Rp.chr1.0390	-	859.95	281.909	9.74172	2.98306	0.735648	1.40481	0.01	0.114799	1.01176	19.5465	0.01	0.01	0.135094	5.35324
Rp.chr1.1704	unkown protein; probable salivary secreted peptide	546.548	615.547	0.611121	1.70667	0.01	17.9779	2.0678	1.29629	0.253879	0.900881	1.13596	0.01	36.4075	17.7985
Rp.chr4.2525	yellow-e isoform X1; protein yellow-like	332.847	184.713	6.13326	0.517246	0.01	12.1793	0.01	0.01	0.313273	4.94061	0.01	0.153557	0.125489	2.80861
Rp.chr3.0296	-	18436.7	21342.4	9.74172	63.5392	34.4835	1214.28	0.953771	0.215248	9.48521	54.6006	1.41469	0.929873	22.0372	11.989
Rp.chr4.2317	trialysin 2	4498.1	4081.12	0.692175	0.0598459	0.0461204	265.817	0.0255126	0.0287886	0.507444	6.00215	0.01	0.01	0.033878	0.111871
Rp.chr3.2182	-	7562.31	5482.11	1.32291	0.01	0.01	355.198	0.01	0.01	0.161642	8.98606	0.361624	0.01	0.388495	0.570167
Rp.chr3.1227	-	1558.86	1314.64	14.9626	3.4725	1.56105	2.00918	0.123362	0.278405	1.9084	23.0567	81.2725	82.3856	14.47	23.8011
Rp.chr4.1613	-	14216.1	14212.3	2.77649	0.0680163	0.01	873.211	0.01	0.01	0.672843	14.7801	2.47296	2.40288	0.385032	0.508577
Rp.chr5.0642	-	135.302	77.3376	1.07798	0.0754498	0.116291	4.54394	0.01	0.01	0.106625	1.89178	4.65157	3.44946	0.01	0.564159
Rp.chr5.1874	lipase member H-like; hypothetical protein GE061_14411	1246.83	901.254	1.94484	1.97011	0.357239	54.1906	0.790464	0.297321	2.18365	2.06629	2.80902	3.77301	1.13712	1.15538
Rp.chrX.1356	PREDICTED: uncharacterized protein LOC107168902	82.7049	78.6911	0.01	0.01	0.01	4.58756	0.01	0.01	0.01	0.01	0.320306	0.01	0.01	0.01
Rp.chr2.2905	protein yellow isoform X1	247.494	145.655	1.91273	0.569877	0.117114	0.61932	0.01	0.01	0.01	5.33446	0.120115	0.01	2.75286	8.42756
Rp.chr1.0593	-	922.913	1296.83	0.01	0.01	0.01	53.3218	0.01	0.01	0.01	0.312189	0.442858	0.388121	0.01	0.01
Rp.chr4.1609	-	2159.56	3966.16	0.16904	0.01	0.01	124.236	0.01	0.0597604	0.01	1.24595	0.01	0.0645413	1.23069	0.619269
Rp.chr4.1610	-	603.477	2075.6	0.0684965	0.01	0.01	32.6416	0.01	0.01	0.01	1.00974	0.01	0.01	0.170978	0.250933
Rp.chr5.1142	laccase isoform X2	115.333	12.5457	0.101009	0.01	0.0381384	0.0448185	0.01	0.0476125	0.01	0.496338	0.01	0.01	0.560297	0.678406
Rp.chr1.4634	-	0.187658	0.186001	0.01	0.01	0.01	0.01	0.01	0.01	0.01	0.01	0.01	0.01	0.01	0.01
Rp.chr3.0191	venom S1 protease 12	4898.86	4684.29	1.97045	2.35835	0.0637709	242.395	0.105829	0.0398061	0.233882	6.50105	2.74701	1.3757	10.3992	11.1889
Rp.chr1.0596	-	33981.2	34054.4	5.17077	0.358498	0.221022	1715.16	0.0611319	0.137963	1.82386	33.558	0.680057	0.149	0.892942	0.536118
Rp.chr2.0953	hypothetical protein GE061_15559; venom protein family 2 protein 3	9852.09	8152.09	1.84796	0.01	0.0872183	398.705	1.49566	1.79659	0.959628	16.6477	0.01	0.01	0.832868	1.12832
Rp.chr3.2720	-	227.221	311.462	0.0213843	0.01	0.0242226	0.32735	0.01	0.01	10.616	8.09103	1.29185	0.783815	0.12455	0.23502
Rp.chr4.1821	venom serine protease-like; trypsin precursor	30236.5	22748.2	5.10281	0.383536	0.525463	1046.89	0.0363341	0.0409996	2.40894	29.7757	1.07786	0.531356	3.08786	6.47912
Rp.chr1.2768	-	2223.74	1879.55	0.273758	0.0402378	0.01	86.1094	0.01	0.0387124	0.227456	1.61423	0.127216	0.01	4.0545	4.51303
Rp.chr5.1143	laccase isoform X2	45.401	22.5826	0.551119	0.15001	0.0809236	0.0679269	0.01	0.01	0.01	0.651949	0.165995	0.140282	0.755775	0.990802
Rp.chr1.3199	lipase member H-like	226.514	178.384	0.0591336	0.304208	0.0669824	7.79274	0.148212	0.0836215	0.01	0.435858	0.274795	0.0903114	4.52662	2.70791
Rp.chr1.0585	-	3.15846	6.07869	0.01	0.01	0.01	0.133839	0.01	0.01	0.01	0.01	0.0155745	0.0511856	0.0501954	0.0491123
Rp.chr3.1215	venom serine protease-like	1567.91	1341.76	1.39908	1.28525	0.924452	55.017	0.876658	0.453395	0.484351	1.1458	1.48994	1.78061	2.32821	3.25679
Rp.chr2.3323	PREDICTED: protein yellow-like	221.455	167.157	6.78706	1.47185	0.0630156	1.22187	0.0348586	0.01	0.462224	3.96377	0.01	0.01	0.601751	0.968067
Rp.chr1.2766	-	168.269	98.2056	0.0347919	0.01	0.0788195	3.95972	0.01	0.01	0.01	0.01	0.01	0.0531356	0.01	0.01
Rp.chr3.1903	-	4154.38	4712.32	0.155637	0.01	0.0881472	167.033	0.01	0.01	0.01	3.44147	0.01	0.01	0.517993	0.78398
Rp.chr2.0307	-	107.053	98.1282	0.798259	0.43999	0.01	3.91829	0.0625234	0.0705517	0.01	0.490312	0.231845	0.304784	0.332097	0.01
Rp.chr4.2051	-	8.45852	7.74168	0.0419366	0.0308199	0.01	0.0279115	0.01	0.01	0.01	0.01	0.01	0.0640473	0.279148	0.307265
Rp.chr2.3327	yellow-e isoform X1	142.992	55.0376	1.94442	0.259815	0.01	0.588243	0.01	0.01	0.01	2.17148	0.01	0.01	0.441234	0.890408
Rp.chr2.1683	-	2259.21	2312.48	0.306701	0.0450798	0.01	89.0411	14.3749	1.43124	3.8224	4.67192	0.570098	0.562087	11.943	25.0559
Rp.chr1.0597	-	21067.5	21890.3	4.80495	0.19618	0.01	815.195	0.11151	0.01	1.47862	30.1691	0.01	0.407684	0.296146	0.651951
Rp.chr3.2192	venom s1 protease 15	3854.06	3299.41	1.62793	2.39278	0.263428	127.155	0.327875	0.369975	0.120767	4.99958	0.135089	0.532765	0.91914	0.425987
Rp.chr1.0391	-	4498.47	2650.77	33.1667	10.3858	10.1273	56.2422	0.01	0.203919	4.79253	98.4937	2.68046	6.60699	0.959878	59.1674
Rp.chr1.3849	venom serine protease-like	804.557	804.291	0.273986	0.01	0.01	29.8455	0.0572263	0.01	0.189704	0.224386	0.01	0.01	1.44382	2.34204
Rp.chr1.2767	General transcription factor II-I repeat domain-containing protein 2A	1.12315	0.278308	0.01	0.01	0.01	0.01	0.01	0.01	0.01	0.01	0.01	0.01	0.01	0.01
Rp.chr1.3864	carboxypeptidase B-like	1484.83	1151.58	0.293775	0.01	0.0554612	40.1806	0.01	0.01	0.305109	1.32326	0.01	0.01	0.0814788	0.224214
Rp.scaffold.099	venom serine protease-like	9.20902	40.0316	0.01	0.01	0.01	0.01	0.0480221	0.01	0.01	0.01	0.01	0.01	0.31884	0.01
Rp.chr1.0594	-	1634.54	2241.9	0.01	0.464669	0.01	55.408	0.01	0.149018	0.01	0.517814	0.489699	0.321879	0.01	0.01
Rp.chr2.3240	protein yellow-like	300.915	221.308	3.7046	0.983149	0.641102	3.80121	0.01	0.0363799	0.01	7.45847	0.01	0.01	1.15591	4.38249
Rp.chr1.4288	venom serine protease-like	4021.11	3313.97	0.498696	0.209428	0.01	111.571	0.178561	0.151117	0.01	4.72596	0.01	0.01	1.00772	1.04397
Rp.chr5.0081	pancreatic triacylglycerol lipase-like	226.466	61.9198	0.255614	0.01	0.434311	0.0850637	0.01	0.01	0.132738	2.04106	0.01	0.01	0.265855	0.117053
Rp.chr2.1813	-	284.078	241.588	3.36685	1.31292	0.856142	0.503049	0.01	0.485826	0.142724	5.40215	0.01	0.01	1.54363	7.86624
Rp.chr2.3317	protein yellow isoform X1	916.929	675.443	9.64101	1.63508	0.224013	17.539	0.01	0.104873	0.410788	20.5288	0.01	0.01	1.60437	9.87129
Rp.chr3.1239	uncharacterized protein LOC106687107	627.313	474.495	11.3489	1.55361	1.26031	6.73882	0.01	0.157339	0.693335	13.1215	8.78973	12.7444	1.11092	14.3681
Rp.chr5.0250	venom s1 protease 15	6106.55	4040.58	1.17773	0.0480852	0.01	121.846	0.01	0.01	0.54363	5.14413	0.01	0.01	0.381086	0.958789
Rp.chr1.0214	-	683.062	862.506	19.8203	15.4231	1.05652	2.32794	0.438329	0.164871	8.23397	2.8645	0.01	2.13673	1.94018	1.92204
Rp.chr1.0356	-	213.629	190.506	1.46126	0.357967	0.137934	5.43014	0.01	0.01	0.01	2.99181	1.13175	0.743898	0.01	1.67289
Rp.chr3.0978	protein yellow isoform X1	258.14	239.376	3.10814	0.107073	0.110021	6.72318	0.304305	0.137352	0.30263	3.22161	0.01	0.14834	0.52531	6.04908
Rp.chr4.2650	-	8401.51	5742.48	103.992	21.1764	10.6705	75.9746	0.347216	0.653	8.0571	157.474	2.14587	0.564192	47.0286	91.3509
Rp.chr2.0785	-	13411.5	12997.9	2.01296	0.591742	0.01	355.928	0.01	0.284655	0.557498	6.5942	0.01	0.01	23.2251	43.8774
Rp.chr3.1641	uncharacterized protein LOC106690302	9555.04	7639.9	1.8523	0.42135	0.24978	207.496	0.01	0.01	0.732862	10.7272	0.204945	0.01	2.4219	1.85802
Rp.chr1.0582	-	10722.6	10334.7	1.39908	0.171367	0.088043	279.663	0.01	0.01	0.484351	10.1212	0.01	0.01	0.517381	0.498307
Rp.chr2.2521	-	800.229	560.681	5.80746	0.594278	0.457981	15.0451	0.0460625	0.597737	1.67966	11.4689	4.52636	1.9086	1.6209	8.14656
Rp.chr4.0190	venom S1 protease 12	78.1074	233.224	0.01	0.01	0.01	1.99365	0.01	0.01	0.01	0.175226	0.165712	0.01	2.01762	0.979782
Rp.chr1.3861	carboxypeptidase B-like	1791.3	1193.29	0.346087	0.01	0.01	30.3724	0.01	0.01	0.01	1.82208	0.01	0.0755084	0.287963	0.181125
Rp.chr2.2904	protein yellow isoform X2	1421.98	1253.48	13.9575	1.81452	1.1986	28.6403	0.0315731	0.320645	0.418658	30.3308	0.117078	0.076955	2.51554	30.9196
Rp.chr3.2290	unnamed protein product	270.179	352.522	0.0740502	0.01	0.01	0.147856	0.01	0.01	0.01	1.27354	0.516169	0.226185	1.29389	6.5107
Rp.chr1.0274	-	7525.85	7891.74	1.55383	0.01	0.01	181.178	0.0414308	0.864888	0.01	1.78697	0.0768156	0.01	0.110031	0.211949
Rp.chr4.0272	-	123.863	101.288	0.01	0.128868	0.01	0.116707	0.01	0.01	0.01	0.01	0.40743	0.01	2.33442	2.40896
Rp.chr3.0977	protein yellow isoform X1	456.67	310.487	5.67091	0.572653	0.392281	3.94723	0.01	0.01	0.269757	7.12599	0.01	0.0661134	0.0720382	4.40083
Rp.chr1.0269	-	55.0533	66.8244	0.01	0.0832124	0.01	0.58404	0.01	0.0200145	0.01	0.01	0.01	0.01	1.2483	0.648127
Rp.chr2.0789	-	3910.72	3898.06	1.4973	0.01	0.01	88.0288	0.01	0.01	0.01	1.53281	0.01	0.01	1.34966	1.25705
Rp.chr1.0584	-	177.26	435.474	0.01	0.01	0.01	3.9869	0.0853063	0.09626	0.01	0.334489	0.01	0.207922	0.339832	1.12219
Rp.chr5.1144	laccase isoform X2	297.134	201.991	2.17857	0.493663	0.0822577	0.356454	0.0113757	0.0256729	0.0188552	4.52737	0.01	0.0277267	0.830816	3.35871
Rp.chr3.2147	alpha-amylase 1	7246.45	4153.57	1.35581	1.18323	0.095985	93.0294	0.849545	0.599144	1.40811	5.51712	1.67356	0.517661	0.634558	0.388041
Rp.chr2.0784	-	12671.1	12300.1	2.22151	0.326524	0.503273	271.364	0.01	0.01	0.01	11.2799	0.01	0.01	1.60196	1.08512
Rp.chr1.0271	-	656.641	561.835	0.094389	0.01	0.0036868	12.2308	0.01	0.0805462	0.0202822	0.175928	0.01	0.00497086	0.0108327	0.0625997
Rp.chr4.2571	-	1564.7	1715.16	0.771791	1.47472	0.087423	19.2115	29.6932	33.9971	2.08408	1.13773	0.01	0.707227	23.7603	25.7295
Rp.chr2.1812	-	2260.1	2565.44	16.5892	3.8099	0.618128	1.85231	0.136773	5.82617	0.793452	31.7753	0.507174	1.25012	3.40537	48.579
Rp.chr1.2764	-	11116.6	12199.4	2.21496	0.305214	0.01	235.964	0.346972	0.01	0.01	5.10183	0.01	0.01	2.30371	3.9304
Rp.chr1.0658	venom s1 protease 15	526.623	350.144	0.116383	0.01	0.01	0.735876	0.01	0.01	0.120874	7.29155	0.135209	0.01	0.01	0.01
Rp.chr5.0249	venom S1 protease 22; trypsin precursor	1300.57	1053.97	0.0762838	0.01	0.01	20.8164	0.0477992	0.01	0.158454	1.12453	0.01	0.01	0.190417	0.01
Rp.chr4.2529	protein yellow-like	57.5006	53.2451	0.910252	0.133792	0.01	1.0178	0.01	0.01	0.01	0.268369	0.01	0.01	0.151476	0.766971
Rp.chr4.2528	protein yellow-like	3202.89	2929.62	35.3252	6.67914	2.70175	4.1603	0.257679	0.43615	2.39177	55.1661	0.01	0.188417	4.58508	55.968
Rp.chr1.0275	-	28087.6	28526.5	5.19815	0.334268	0.0736012	508.469	0.0407144	3.88212	0.134967	10.7759	0.0754872	0.446559	0.540642	0.654608
Rp.chr1.0507	-	2648.2	2555.11	1.21772	0.01	0.01	45.8725	0.01	0.01	0.01	3.59018	0.282937	0.01	0.202641	0.111526
Rp.chr1.3985	-	12.0313	3.70913	0.01	0.01	0.01	0.01	0.01	0.01	0.01	0.01	0.0183858	0.0664674	0.01	0.01
Rp.chr1.0590	-	202.156	177.414	0.017963	0.00220022	0.00678241	3.10844	0.01	0.01	0.00621868	0.176534	0.0139124	0.0182892	0.01	0.00274194
Rp.chr1.2953	-	700.193	673.37	11.5457	5.50514	0.0737834	5.64678	0.01	0.01	0.0338254	0.280066	0.189185	0.0746109	0.149045	0.0298286
Rp.chr1.0276	-	43302.1	44793.3	8.24454	0.251587	0.258514	716.516	0.0357509	0.141195	0.711082	15.4198	0.01	0.0871377	0.403523	0.653188
Rp.chr1.2262	-	11720	11322.3	2.42136	0.0348921	0.322676	186.026	0.0297494	0.0335694	0.788951	10.1484	0.22063	0.797609	0.316032	0.347864
Rp.chr5.1646	-	1307.33	1599.18	2.17978	1.24596	0.01	21.0364	0.379401	0.171247	0.251542	2.97528	17.1638	8.13767	3.72814	2.44001
Rp.chr1.0272	-	22.1869	19.8698	0.00458378	0.01	0.01	0.317283	0.01	0.01	0.01	0.01	0.00532523	0.01	0.01	0.00209905
Rp.chr1.0595	-	5974.11	5911.09	0.93938	0.01	0.0709375	93.1992	0.0392409	0.01	0.260166	5.53913	0.436532	0.095644	0.0521076	0.01
Rp.chr1.0273	-	352.504	341.94	0.0751934	0.01	0.01	5.32991	0.01	0.01	0.01	0.0923716	0.01	0.01	0.01	0.01
Rp.chr1.4380	rhamnose-binding lectin-like	912.111	924.274	0.0838198	0.0616005	0.0474725	14.0027	0.341388	0.385224	0.0870536	0.411875	0.01	0.384039	7.74142	4.95149
Rp.chr3.2367	venom serine protease-like	1452.1	1689.33	0.303026	0.579016	0.205948	19.3616	2.31648	0.814173	0.629434	2.38242	0.140817	0.0925587	0.201707	0.444047
Rp.chr2.0790	-	610.522	539.574	0.46145	0.01	0.01	7.06387	0.01	0.01	0.01	0.01	0.01	0.01	0.01	0.422624
Rp.chr1.0270	-	1965.05	2148.86	0.110935	0.122292	0.0942443	25.7128	0.01	0.0196093	0.01	0.272557	0.01	0.0423561	3.0691	4.34344
Rp.chr4.2062	uncharacterized protein LOC106684787	8035.4	8838.72	1.82657	0.575305	0.236458	103.474	1.99474	0.811793	3.25207	15.8994	1.09133	0.71733	2.34484	3.05899
Rp.chr1.0277	-	5145.29	5724.54	0.831283	0.0156647	0.024144	65.045	0.0133559	0.0150708	0.177098	2.04239	0.0495255	0.0325531	0.0709407	0.0780861
Rp.chr2.0916	-	129.884	132.561	0.0353938	0.0706025	0.0171821	1.25861	0.0190094	0.00715011	0.01	0.0124228	0.375944	0.316607	0.744652	1.52817
Rp.chr3.2067	-	1562.9	1496.19	0.655693	0.13768	0.01	1.43391	0.01	0.01	0.01	0.920558	0.217644	0.01	14.7304	16.9862
Rp.chr1.0517	-	7957.68	9177.29	1.38415	0.0278694	0.0429552	85.2085	0.01	0.0134065	0.01	1.30439	0.572728	1.21623	0.788827	0.816184
Rp.chr1.0174	PREDICTED: uncharacterized protein LOC105851022; hypothetical protein C7M84_022849	25.5874	19.4731	0.01	0.044622	0.206328	0.0808223	0.01	0.0429304	0.126119	0.01	0.01	0.01	0.15156	0.0556084
Rp.chr5.1873	lipase member H-like	1568.86	1269.03	0.430586	0.49727	0.0696767	13.1009	0.385434	0.304448	0.383313	0.60452	0.285849	0.01	5.83469	3.88723
Rp.chr4.1612	-	23.0726	34.0358	0.0673736	0.0165046	0.0635966	0.216734	0.01	0.01	0.01	0.0275884	0.01	0.01	0.149489	0.164546
Rp.chr1.2763	-	231.808	216.296	0.0904493	0.01	0.01	2.01669	0.0283376	0.0319763	0.01	0.01	0.01	0.01	0.150517	0.497034
Rp.chr1.0581	-	1390.26	574.688	0.142639	0.01	0.01	5.31639	0.01	0.01	0.01	0.350451	0.01	0.01	0.01	0.01
Rp.chr3.0631	venom serine protease-like	1660.89	1719.57	0.43356	0.371735	0.01	14.9091	0.01	0.204367	0.01	1.42029	1.00738	0.441434	2.88596	2.84575
Rp.chr4.0863	-	1465.47	1097.28	0.248764	0.487522	0.187855	9.4926	0.675458	0.46904	0.01	1.83357	0.963343	1.51969	2.27683	2.20239
Rp.chr1.0278	-	17541.9	17726.6	3.71358	1.13026	0.382407	150.17	0.681623	0.610013	0.0779162	4.05508	2.35324	1.71865	15.8552	27.2777
Rp.chr1.4347	-	72.9436	49.1273	0.11279	0.01	0.319401	0.375345	0.01	0.01	0.01	0.01	0.01	0.0861288	0.01	0.01
Rp.chr1.2765	-	190.173	179.785	0.0361102	0.01	0.01	1.16563	0.01	0.01	0.01	0.133079	0.01	0.01	0.0300456	0.01
Rp.chr2.0791	-	10923.6	11332.2	3.2749	1.45673	0.01	65.3324	0.0540012	0.182806	0.179013	4.65829	0.400488	0.13162	46.0364	38.7549
Rp.scaffold.136	venom S1 protease 1	155.642	191.513	0.172771	0.01	0.01	0.919922	0.0433031	0.01	0.01	0.339586	0.01	0.01	0.287509	0.284822
Rp.chr1.0868	-	39.4236	50.1595	0.01	0.01	0.01	0.01	0.01	0.01	0.01	0.208677	0.01	0.01	0.0141341	0.01
Rp.chr1.3206	lipase	6802.53	5037.96	0.991306	0.01	0.01	26.5671	1.15948	1.72891	0.274547	7.30664	0.01	0.100931	0.989783	0.242106
Rp.chr1.0861	-	681.512	1047.88	0.101164	0.148694	0.01	0.134662	0.190167	0.0715286	0.01	3.23116	0.01	0.01	0.01	0.01
Rp.chr4.0324	venom serine protease-like	6282.4	6270.65	2.80274	1.37319	0.162807	29.0334	0.135092	1.27032	6.56812	9.8877	2.00375	0.987799	9.02914	11.1891
Rp.chr4.1608	-	1945.54	2084.67	0.17504	0.01	0.0660908	2.25234	0.292479	0.0825086	0.01	1.14682	0.01	0.178219	4.17508	8.38967
Rp.chr4.0180	venom serine protease-like	1525.88	1671.77	0.744816	0.01	0.0602624	6.55063	0.133343	0.01	0.110507	1.17639	0.123613	0.01	0.841058	0.341074
Rp.chr1.0858	-	21.9854	26.884	0.00626522	0.00460441	0.0248388	0.00208495	0.00392577	0.00885972	0.01	0.0923584	0.0363933	0.0239213	0.0026065	0.00860711
Rp.chr1.0514	-	1958.25	2396.43	0.612402	0.731353	0.260132	0.764237	0.0479662	0.10825	0.954042	0.940384	0.533595	0.116911	8.15281	7.99247
Rp.scaffold.137	venom S1 protease 24	602.59	753.382	0.339827	0.374617	0.01	1.80942	0.01	0.01	0.01	2.50477	0.394796	0.01	0.01	0.311235
Rp.chr1.4165	-	270.86	694.587	0.01	0.01	0.01	0.331555	0.01	0.01	0.01	0.01	0.01	0.01	1.03623	0.684363
Rp.chr4.0186	venom serine protease-like	160.185	171.794	0.01	0.255691	0.01	0.330803	0.0311436	0.0702851	0.01	0.122115	0.577423	0.01	0.0413553	0.01
Rp.chr2.1142	glucose dehydrogenase	462.059	563.569	0.879827	1.37017	0.166101	1.18511	0.918829	0.770203	0.609181	0.720552	0.292041	0.41591	0.313741	0.211043
Rp.chr1.0867	-	508.815	484.195	0.01	0.01	0.01	0.01	0.01	0.01	0.01	1.42656	0.01	0.01	0.01	0.132945
Rp.chr1.0857	-	337.049	363.223	0.0408985	0.0240456	0.01	0.228653	0.0153761	0.011567	0.01	0.984742	0.01	0.01	0.00680595	0.0374574
Rp.chr1.0862	-	3207.43	3498.17	0.431899	0.158705	0.01	0.0359321	0.01	0.01	0.01	9.1523	0.01	0.01	0.01	0.01
Rp.scaffold.138	venom s1 protease 12	872.316	1049.71	0.46145	0.0847817	0.01	0.767812	0.216857	0.01	0.01	2.26748	0.268046	0.176186	0.01	0.316968
Rp.chr1.0870	-	2075.94	2538.8	0.309964	0.01	0.01	0.01	0.01	0.01	0.01	4.95009	0.01	0.01	0.01	0.01
Rp.chr1.0864	-	618.364	715.461	0.01	0.01	0.01	0.0359321	0.01	0.01	0.01	1.45906	0.01	0.01	0.494124	0.445004
Rp.chr1.0871	-	225.953	228.369	0.0342911	0.01	0.01	0.0547751	0.01	0.00484914	0.01	0.5055	0.01	0.0314225	0.30244	0.420839
Rp.chr1.0863	-	8876.47	10454.8	1.55039	0.247696	0.0763551	0.179458	0.01	0.01	0.01	19.7911	0.01	0.01	0.532828	0.52476
Rp.chr2.3484	-	98.2353	103.066	0.0430767	0.01	0.0731913	0.0286703	0.01	0.01	0.01	0.0529178	0.150134	0.0986828	0.179211	0.216988
Rp.chr4.0298	venom serine protease-like	1855.06	1366.46	0.47222	0.0433802	0.01	0.01	0.01	0.0834714	0.01	2.9005	0.274302	0.01	0.01	0.01
Rp.chr1.4164	-	488.285	842.031	0.01	0.01	0.01	0.01	0.01	0.01	0.01	0.605086	0.01	0.01	1.02459	0.225558
Rp.chr4.0188	venom s1 protease 15	2365.24	1986.9	0.228322	0.0559324	0.01	0.0506543	0.33382	2.58298	0.01	3.73977	0.176836	0.58117	0.443277	0.557629
Rp.chr5.2305	venom s1 protease 15	2545.25	2069.48	0.617111	0.251958	0.01	2.78382	0.01	0.0484813	0.01	1.68465	0.637273	0.209439	2.6244	1.88396
Rp.chr4.0425	venom serine protease-like; trypsin precursor	286.179	465.694	0.346818	0.101953	0.01	0.0461659	0.173852	0.147132	0.01	0.34084	0.01	0.01	0.0577142	0.381164
Rp.chr4.0426	venom serine protease-like; trypsin precursor	1041.93	1259.23	0.0684965	0.01	0.01	0.01	0.0429197	0.01	0.01	1.34632	0.159152	0.01	0.341956	0.313666
Rp.chr1.0515	-	2365.01	2506.6	0.562824	0.137876	0.01	0.561894	0.176332	0.265299	0.389692	2.99608	0.01	0.01	0.01	0.01
Rp.chr4.0297	venom serine protease-like	176.118	132.183	0.166895	0.01	0.01	0.0555397	0.01	0.01	0.01	0.01	0.01	0.01	0.0694328	0.0764263
Rp.chr1.3988	-	686.097	821.635	0.55667	0.01	0.01	0.01	0.01	0.01	0.01	0.854804	0.01	0.01	0.01	0.01
Rp.chr1.0865	-	9844.44	11902.1	1.11635	0.0529305	0.081582	0.0719035	0.01	0.01	0.01	11.8558	0.0836726	0.109996	0.01	0.0659627
Rp.chr4.0293	trypsin precursor; venom S1 protease 26	4444.28	4287.17	0.704787	1.65747	0.01	0.0469081	0.0441618	0.0498323	0.292791	4.84847	4.09395	1.18402	0.175926	0.129097
Rp.chr3.0127	-	3144.17	3828.24	0.445506	0.0654818	0.100927	0.296513	0.01	0.01	0.185077	2.84587	0.207027	0.01	3.4103	2.93775
Rp.chr1.0866	-	16374.4	18128.3	2.83985	0.0587902	0.0453068	0.0798637	0.01	0.01	0.415411	17.0992	0.01	0.01	0.0665608	0.01
Rp.chr1.3989	-	180.644	164.132	0.01	0.01	0.01	0.01	0.01	0.01	0.01	0.121017	0.01	0.0752256	0.163934	0.135335
Rp.chr1.4142	-	1355.43	1604.86	0.235687	0.01	0.01	0.0392162	0.01	0.01	0.01	1.30289	0.01	0.0899877	0.931494	1.24117
Rp.chr4.0300	venom S1 protease with CUB domain 6	4371.1	4762.21	0.542323	0.01	0.01	0.0902377	0.01	0.01	0.01	3.83076	0.01	0.01	0.676862	0.869211
Rp.chr4.2119	-	10101.2	11234.8	1.45158	1.06679	1.47982	0.966121	0.01	0.102635	0.753792	8.38104	0.01	0.01	0.301948	0.199417
Rp.chr1.4167	putative secreted salivary protein precursor	38319.4	38766.1	5.61671	0.302035	1.70693	5.37948	0.01	0.01	3.13012	27.2629	0.01	0.209221	30.4341	27.979
Rp.chr1.0869	-	28.1923	26.3881	0.0207762	0.01	0.01	0.01	0.01	0.01	0.01	0.01	0.01	0.01	0.01	0.01
Rp.chr1.3986	-	34.7587	43.4855	0.01	0.01	0.01	0.01	0.01	0.01	0.01	0.0262739	0.01	0.01	0.00889787	0.0097941
Rp.chr1.0508	-	6675.63	7934.16	1.13751	0.030678	0.153674	5.00095	0.0261564	0.00737876	0.455218	2.97425	0.145488	0.0637526	0.112882	0.172041
Rp.chr1.4144	-	416.162	450.455	0.110546	0.00451346	0.01	0.0286128	0.01	0.01	0.01	0.01	0.0142697	0.037518	0.255501	0.163117
Rp.chr1.4166	-	28975.6	30301.3	4.29381	0.0901597	0.972744	5.22571	0.01	0.01	3.8224	17.7834	0.570098	0.374725	2.96022	3.37074
Rp.chr3.0927	-	41.3703	68.6925	0.0181925	0.01	0.01	0.01	0.01	0.01	0.01	0.0223486	0.01	0.01	0.0151371	0.00833088
Rp.chr1.4000	-	17046.8	17806.7	3.1247	0.067541	0.312304	0.183502	0.01	0.01	0.572692	7.33841	0.106769	0.421074	0.688214	0.673363
Rp.chr1.0175	-	3505.28	4630.47	0.138435	0.01	0.01	0.184275	0.01	0.0489406	0.143776	1.36049	0.160828	0.01	0.172778	0.0633936
Rp.chr1.3998	-	3754.38	3964.17	0.439634	0.0230781	0.142282	0.0209003	0.01	0.01	0.391367	1.3116	0.0729638	0.01	0.209028	0.0862807
Rp.chr1.3991	-	659.674	679.754	0.0622695	0.0457629	0.01	0.01	0.19509	0.132084	0.01	0.15299	0.01	0.0951006	0.0518116	0.01
Rp.chr1.3987	-	3810.52	3783.49	0.252667	0.01	0.01	0.0420416	0.01	0.01	0.131208	1.08636	0.01	0.01	0.0525581	0.01
Rp.chr1.3990	-	38.6027	77.4925	0.01	0.01	0.01	0.01	0.01	0.01	0.01	0.01	0.01	0.01	0.01	0.01
Rp.chr1.0677	-	3270.46	3843.07	0.01	0.01	0.01	0.01	0.01	0.01	0.01	0.769324	0.01	0.47822	0.260538	0.286781
