# Supplementary material for: Identification of Riptortus pedestris Salivary Proteins and Their Roles in Inducing Plant Defenses
Source: Biology (Basel). 2021 Aug 5;10(8):753. doi: 10.3390/biology10080753 (PMC8389542; doi:10.3390/biology10080753)
Supplement: Supplementary file 1 [file biology-10-00753-s001.zip › Table S4.xlsx]

## Sheet: Table S4
Table S4. The salivary proteins of Riptortus pedestris
ID	Nr annotation	Signal peptide	Transmembrane domain besides the signal peptide	LC-MS/MS detectopm	tandem repeats	bug-specific
Rp.chr1.0584	-	+	-	-	+	+
Rp.chr1.0590	-	+	-	+	+	+
Rp.chr1.0857	-	+	-	-	+	+
Rp.chr1.0867	-	+	-	-	+	+
Rp.chr1.0871	-	+	-	+	+	+
Rp.chr1.1123	-	+	-	-	+	+
Rp.chr1.2763	-	+	-	-	+	+
Rp.chr1.2765	-	+	-	-	+	+
Rp.chr1.2769	hypothetical protein ILUMI_08571	+	-	-	+	+
Rp.chr1.3989	-	+	-	-	+	+
Rp.chr1.4144	-	+	-	+	+	+
Rp.chr1.4165	-	+	-	-	+	+
Rp.chr1.0356	-	+	-	-	-	+
Rp.chr2.0307	-	+	-	+	-	+
Rp.chr2.0895	-	+	-	-	-	+
Rp.chr5.0642	-	+	-	-	-	+
Rp.chr2.3247	protein yellow isoform X1	+	-	-	+	-
Rp.chr2.3325	protein yellow-like isoform X1	+	-	-	+	-
Rp.chr3.0977	protein yellow isoform X1	+	-	-	+	-
Rp.chr4.0186	venom serine protease-like	+	-	+	+	-
Rp.chr4.0190	venom S1 protease 12	+	-	+	+	-
Rp.chr4.0297	venom serine protease-like	+	-	+	+	-
Rp.chr4.0425	venom serine protease-like; trypsin precursor	+	-	+	+	-
Rp.chr4.2318	trialysin 2	+	-	+	+	-
Rp.chr1.3199	lipase member H-like	+	-	+	-	-
Rp.chr3.2290	unnamed protein product	+	-	-	-	-
Rp.chr4.2525	yellow-e isoform X1; protein yellow-like	+	-	+	-	-
Rp.chr5.0681	venom serine protease-like	+	-	-	-	-
Rp.chr5.1144	laccase isoform X2	+	-	+	-	-
Rp.chr5.1875	lipase member H-like	+	-	+	-	-
Rp.chr5.2621	uncharacterized protein LOC106681466	+	-	-	-	-
Rp.chr1.0390	-	+	-	-	+	+
Rp.chr1.2764	-	+	-	-	+	+
Rp.chr3.2367	venom serine protease-like	+	-	+	-	-
Rp.chr1.0865	-	+	-	+	+	+
Rp.chr1.3991	-	+	-	+	+	+
Rp.chr3.2147	alpha-amylase 4N-like	+	-	+	-	-
Rp.chr2.3317	protein yellow-like	+	-	+	+	-
Rp.chr3.2067	-	+	-	-	-	+
Rp.chr1.1122	secreted venom protein family 3 protein	+	-	+	+	+
Rp.chr1.0278	serine rich protein	+	-	+	+	+
Rp.chr1.0517	C-type lectin family member	+	-	+	-	-
Rp.chr1.2768	-	+	-	+	+	+
Rp.chr2.2521	-	+	-	-	-	+
Rp.chr1.0275	serine rich protein	+	-	+	+	+
Rp.chr1.0274	serine rich protein	+	-	+	+	+
Rp.chr1.0214	vasotab-like	+	-	-	-
Rp.chr1.0271	serine rich protein	+	-	+	+	+
Rp.chr1.0276	serine rich protein	+	-	+	+	+
Rp.chr1.0870	-	+	-	+	+	+
Rp.chr1.4000	hypothetical protein	+	-	+	+	+
Rp.chr1.4142	-	+	-	-	+	+
Rp.chr1.0866	-	+	-	-	+	+
Rp.chr1.3987	-	+	-	-	+	+
Rp.chr1.3864	carboxypeptidase B-like	+	-	+	+	-
Rp.chr1.0864	-	+	-	+	+	+
Rp.chr4.2322	trialysin 1	+	-	+	+	-
Rp.chr4.2319	trialysin 2	+	-	+	+	-
Rp.chr4.1617	hypothetical protein	+	-	+	+	+
Rp.chr4.1608	hypothetical protein	+	-	+	+	+
Rp.chr4.1609	hypothetical protein	+	-	+	+	+
Rp.chr4.1618	hypothetical protein	+	-	+	+	+
Rp.chr4.1615	hypothetical protein	+	-	+	+	+
Rp.chr4.1616	hypothetical protein	+	-	+	+	+
Rp.chr4.1613	hypothetical protein	+	-	+	+	+
Rp.chr4.1610	hypothetical protein	+	-	+	+	+
Rp.chr1.0270	serine rich protein	+	-	+	+	+
Rp.chr4.2062	venom nuclease 1	+	-	+	+	-
Rp.chr3.1239	uncharacterized protein LOC106687107	+	-	-	-	+
Rp.chr2.0789	-	+	-	+	+	+
Rp.chr2.0791	-	+	-	+	+	+
Rp.chr1.0595	-	+	-	+	+	+
Rp.chr1.0597	-	+	-	+	+	+
Rp.chr1.0580	-	+	-	-	+	+
Rp.chr1.0582	-	+	-	-	+	+
Rp.chr1.0596	-	+	-	+	+	+
Rp.chr1.0591	-	+	-	+	+	+
Rp.chr1.2262	-	+	-	-	+	+
Rp.chr2.2904	protein yellow-like isoform X2	+	-	+	+	-
Rp.chr3.2801	-	+	-	-	-	+
Rp.chr1.0175	-	+	-	-	-	+
Rp.chr5.0249	trypsin precursor	+	-	+	-	-
Rp.chr1.0594	-	+	-	-	+	+
Rp.chr1.2953	putative mediator of RNA polymerase II transcription subunit 26	+	-	+	-	+
Rp.chr4.2528	protein yellow-like	+	-	-	-	-
Rp.chr1.0514	-	+	-	+	+	+
Rp.chr1.0277	serine rich protein	+	-	-	+	+
Rp.chr2.0151	venom bpi-like protein 1	+	-	-	-	-
Rp.chr2.0784	-	+	-	-	+	+
Rp.chr1.0677	-	+	-	-	-	+
Rp.chr1.0593	-	+	-	+	+	+
Rp.chr1.4164	-	+	-	-	+	+
Rp.chr1.4167	putative secreted salivary protein precursor	+	-	+	+	+
Rp.chr1.4166	-	+	-	+	+	+
Rp.chr1.3998	-	+	-	-	+	+
Rp.chr3.2182	-	+	-	+	-	+
Rp.chr4.2061	venom nuclease 1	+	-	+	+	-
Rp.chr1.4380	rhamnose-binding lectin-like	+	-	+	-	-
Rp.chr4.0324	trypsin precursor	+	-	+	-	-
Rp.chr4.0293	trypsin precursor	+	-	+	-	-
Rp.chr3.0631	venom serine protease-like	+	-	+	-	-
Rp.chr1.0508	-	+	-	+	+	-
Rp.chr4.0300	serine protease	+	-	+	-	-
Rp.chr4.1821	venom S1 protease 12	+	-	+	-	-
Rp.chr1.3849	venom serine protease-like	+	-	+	+	-
Rp.chr1.3515	trypsin precursor	+	-	+	-	-
Rp.chr1.0875	-	+	-	-	+	+
Rp.chr5.1873	pancreatic lipase-related protein 2-like	+	-	+	+	-
Rp.chr1.0507	-	+	-	-	+	+
Rp.chr1.0863	-	+	-	+	+	+
Rp.chr1.3861	carboxypeptidase B-like	+	-	+	+	-
Rp.chr2.0790	-	+	-	-	+	+
Rp.chr2.0785	-	+	-	-	+	+
Rp.chr1.1704	probable salivary secreted peptide	+	-	+	-	+
Rp.chr4.0426	trypsin precursor	+	-	+	+	-
Rp.chr4.0188	trypsin precursor	+	-	+	+	-
Rp.chr2.1812	-	+	-	-	+	+
Rp.chr3.0297	-	+	-	-	-	+
Rp.chr3.0296	-	+	-	-	-	+
Rp.chr4.2571	uncharacterized protein LOC106687955	+	-	-	-	+
Rp.chr3.0512	multiple inositol polyphosphate phosphatase 1-like	+	-	+	-	-
Rp.chr1.3206	pancreatic triacylglycerol lipase	+	-	+	-	-
Rp.chr1.0391	-	+	-	-	+	+
Rp.chr3.0127	-	+	-	-	-	+
Rp.chr1.0509	-	+	-	+	+	+
Rp.chr5.1874	lipase member H-like	+	-	+	+	-
Rp.chr1.3988	-	+	-	-	+	+
Rp.chr4.0191	trypsin precursor	+	-	+	+	-
Rp.chr1.0862	-	+	-	+	+	+
Rp.chr1.0861	-	+	-	+	+	+
Rp.chr1.4288	venom serine protease-like	+	-	+	+	-
Rp.chr1.4289	venom serine protease-like	+	-	+	+	-
Rp.scaffold.137	venom serine protease-like	+	-	-	+	-
Rp.chr1.0581	-	+	-	+	+	+
Rp.chr3.1227	-	+	-	-	-	+
Rp.chr1.3852	venom serine protease-like	+	-	+	+	-
