# Supplementary material for: Identification of Riptortus pedestris Salivary Proteins and Their Roles in Inducing Plant Defenses
Source: Biology (Basel). 2021 Aug 5;10(8):753. doi: 10.3390/biology10080753 (PMC8389542; doi:10.3390/biology10080753)
Supplement: Supplementary file 1 [file biology-10-00753-s001.zip › Table S5.xlsx]

## Sheet: Table S5
Table S5.The Riptortus pedestris proteins in salivary glands by LC-MS/MS
Protein ID	Nr annotation	Normalized abundances of salivary gland
Rp.chr1.0596	-	3064141350
Rp.chr4.1618	-	2860744647
Rp.chr1.0597	-	2640794240
Rp.chr4.1821	venom serine protease-like; trypsin precursor	1988559171
Rp.chr4.0756	elongation factor 1 alpha	1962012006
Rp.chr4.1616	-	1541646812
Rp.chr1.0863	-	1393233732
Rp.chr4.0180	venom serine protease-like	1393020877
Rp.chr1.0590	-	1387320724
Rp.chr1.0591	-	1387320724
Rp.chr4.2062	uncharacterized protein LOC106684787	1318867558
Rp.chr4.0293	trypsin precursor; venom S1 protease 26	1215552274
Rp.chr5.2416	protein disulfide isomerase	1106501463
Rp.chr1.0508	-	9.57478e+08
Rp.chr4.2322	trialysin 1	8.66962e+08
Rp.chr2.0953	hypothetical protein GE061_15559; venom protein family 2 protein 3	8.33301e+08
Rp.chr3.0191	venom S1 protease 12	7.72759e+08
Rp.chr5.0250	venom s1 protease 15	7.72759e+08
Rp.chr4.1865	hexamerin	7.69034e+08
Rp.chr1.3864	carboxypeptidase B-like	7.17121e+08
Rp.chr2.0367	carboxypeptidase B-like	7.17121e+08
Rp.chr4.1617	-	6.96875e+08
Rp.chr1.0517	-	6.88888e+08
Rp.chr1.4591	-	6.88888e+08
Rp.chr2.3508	-	6.88888e+08
Rp.chr3.2182	-	683666279
Rp.chr4.1613	-	677875402
Rp.chr3.2192	venom s1 protease 15	662872334
Rp.chr1.3206	lipase	6.04898e+08
Rp.chr4.2317	trialysin 2	5.89944e+08
Rp.chr4.2318	trialysin 2	589871978
Rp.chr4.2319	trialysin 2	589871978
Rp.chr1.0278	-	5.68169e+08
Rp.chr4.1864	hexamerin	5.1465e+08
Rp.chr1.4339	endoplasmic reticulum chaperone BiP; heat shock protein cognate 3	4.5382e+08
Rp.chr3.2147	alpha-amylase 1	4.46256e+08
Rp.chr4.1614	-	4.3803e+08
Rp.chr4.0324	venom serine protease-like	420039844
Rp.chr1.3861	carboxypeptidase B-like	4.03969e+08
Rp.chr4.0298	venom serine protease-like	3.717e+08
Rp.chr4.0300	venom S1 protease with CUB domain 6	3.717e+08
Rp.chr1.0276	-	354807670
Rp.chr5.0296	ATP synthase-beta	3.5374e+08
Rp.chr1.0862	-	353524169
Rp.chr4.2566	fatty acid-binding protein, muscle-like	3.51498e+08
Rp.chr2.0482	apolipophorins	3.36928e+08
Rp.chr4.0426	venom serine protease-like; trypsin precursor	3.23464e+08
Rp.chr3.0512	multiple inositol polyphosphate phosphatase 1-like isoform X1	3.2147e+08
Rp.chr1.3072	annexin B9 isoform X1	3.10229e+08
Rp.chr3.1739	staphylococcal nuclease domain-containing protein 1	2.89079e+08
Rp.chr3.1652	nucleoside-diphosphate kinase NBR-A, putative	280743516
Rp.chr1.4288	venom serine protease-like	279394124
Rp.chr1.4304	elongation factor 1 gamma	2.75727e+08
Rp.chr2.1634	carbonic anhydrase 1-like	2.75673e+08
Rp.chr3.1525	endoplasmin	2.60276e+08
Rp.chr1.0595	-	257025866
Rp.chr4.2119	-	244345186
Rp.chr4.0188	venom s1 protease 15	1.80576e+08
Rp.chr4.1839	14-3-3 protein zeta isoform X1	1.73387e+08
Rp.chr2.3281	venom serine protease-like	1.72375e+08
Rp.chr3.0631	venom serine protease-like	1.72375e+08
Rp.chr2.0543	ribosomal protein SA	1.55115e+08
Rp.chr2.0685	-	1.54163e+08
Rp.chr2.0687	eukaryotic translation initiation factor 2 subunit 3-like isoform X1	1.54163e+08
Rp.chr5.2308	glyceraldehyde-3-phosphate dehydrogenase 2-like isoform X1	153250113
Rp.chr3.2242	ADP, ATP carrier protein; adenine nucleotide translocase insect1	152713345
Rp.chr4.1074	ADP, ATP carrier protein; adenine nucleotide translocase insect1	152713345
Rp.chr3.1904	venom protein family 2 protein 4	141358080
Rp.chr1.2255	V-type proton ATPase catalytic subunit A	1.39189e+08
Rp.chr3.2777	heat shock-related 70 kDa protein 2	1.391e+08
Rp.chr5.0631	heat shock cognate protein	1.391e+08
Rp.chr1.1778	moesin/ezrin/radixin homolog 1	1.38493e+08
Rp.chr1.3849	venom serine protease-like	134997057
Rp.chr1.3852	venom serine protease-like	134997057
Rp.chr4.1749	V-type proton ATPase subunit B	1.34141e+08
Rp.chr1.0271	-	134050929
Rp.chr1.0272	-	134050929
Rp.chr1.0274	-	134050929
Rp.chr1.0275	-	134050929
Rp.chr1.1609	pancreatic triacylglycerol lipase-like isoform X2	132253774
Rp.chr1.3138	glutathionetransferase	131044509
Rp.chr3.2367	venom serine protease-like	1.21408e+08
Rp.chr4.1252	upstream activation factor subunit spp27	1.19292e+08
Rp.chr4.2223	enolase	1.1138e+08
Rp.chr4.0425	venom serine protease-like; trypsin precursor	1.08451e+08
Rp.chr4.1532	protein disulfide-isomerase A6 homolog	1.06722e+08
Rp.chr2.1157	heat shock protein 83	1.05397e+08
Rp.chr4.2353	heat shock protein 83	1.05397e+08
Rp.chr4.2355	heat shock protein 90	1.05397e+08
Rp.chr4.1213	polyadenylate-binding protein 4-like	1.00155e+08
Rp.chr3.1537	calreticulin	9.62428e+07
Rp.chr3.1215	venom serine protease-like	95433592
Rp.chr5.0453	myosin heavy chain, muscle isoform X5	9.40359e+07
Rp.chr5.1873	lipase member H-like	9.35608e+07
Rp.chr4.1615	-	90081136
Rp.chr4.1194	elongation factor 1 beta	8.94485e+07
Rp.chr1.4047	reticulon/nogo	8.93755e+07
Rp.chr5.2491	arginine kinase	8.55091e+07
Rp.chr1.0870	-	83507390
Rp.chr1.4289	venom serine protease-like	8.28236e+07
Rp.chr4.1048	elongation factor 1 delta	8.11423e+07
Rp.chr3.0256	uncharacterized protein LOC106683993; venom protein family 12 protein 1b	7.95099e+07
Rp.chr1.4017	venom s1 protease 16	7.89191e+07
Rp.chr1.1699	probable salivary secreted peptide; unkown protein	78107862
Rp.chr1.1703	unkown protein; probable salivary secreted peptide	78107862
Rp.chr1.1704	unkown protein; probable salivary secreted peptide	78107862
Rp.chr2.1952	ribosomal protein S9	7.71749e+07
Rp.chr5.1874	lipase member H-like; hypothetical protein GE061_14411	76234871
Rp.chr1.2659	ribosomal protein S19a	74312671
Rp.chr2.2181	ubiquitin-40S ribosomal protein S27a	7.42664e+07
Rp.chr1.3392	ribosomal protein L9	6.96028e+07
Rp.chr3.1287	igf2 mRNA binding protein, putative	6.87059e+07
Rp.chr1.3813	serine--tRNA ligase, cytoplasmic	6.76512e+07
Rp.chr2.2673	tubulin beta-1 chain-like isoform X2	6.51429e+07
Rp.chr2.1849	beta-actin, partial	6.46379e+07
Rp.chr2.1851	beta-actin, partial	6.46379e+07
Rp.chr1.1532	ribosomal protein L12	6.34719e+07
Rp.chr1.3132	ubiquitin-activating enzyme E1; hypothetical protein GE061_05926	6.27101e+07
Rp.chr4.0080	eukaryotic translation initiation factor 5A	6.1952e+07
Rp.chr5.1557	ribosomal protein L11	6.13708e+07
Rp.chr1.4166	-	6.02674e+07
Rp.chr4.0955	ribosomal protein L22	5.93984e+07
Rp.chr4.1406	voltage-dependent anion-selective channel-like isoform X1	5.82012e+07
Rp.chr1.0537	NADP-specific isocitrate dehydrogenase	5.80938e+07
Rp.chr2.2202	ribosomal protein L7A	57960293
Rp.chr2.0354	-	57189083
Rp.chr2.0355	-	57189083
Rp.chr3.2026	PREDICTED: histone H2B	57189083
Rp.chr1.4167	putative secreted salivary protein precursor	57140530
Rp.chr2.1688	ribosomal protein L4	5.49722e+07
Rp.chr5.1278	uncharacterized protein LOC106682271 isoform X1	5.47783e+07
Rp.chr2.3069	hypothetical protein	5.4537e+07
Rp.chr1.0581	-	54474534
Rp.chr3.2371	dolichyl-diphosphooligosaccharide--protein glycosyltransferase subunit 1	52955826
Rp.chr4.0332	aldehyde dehydrogenase, mitochondrial-like	5.12854e+07
Rp.chr3.0497	vigilin	5.10153e+07
Rp.chr3.1481	basement membrane-specific heparan sulfate proteoglycan core protein isoform X1	5.04556e+07
Rp.chr1.0625	conserved hypothetical protein	5.03965e+07
Rp.chr1.0514	-	50180838
Rp.chr5.0547	aldo-keto reductase	4.94598e+07
Rp.chr5.0548	aldo-keto reductase	4.94598e+07
Rp.chr1.0658	venom s1 protease 15	4.89945e+07
Rp.chr5.2305	venom s1 protease 15	4.89945e+07
Rp.chr1.0627	conserved hypothetical protein; uncharacterized protein LOC106691472; natterin-4-like	4.851e+07
Rp.chr3.2642	mitochondrial phosphate carrier protein	4.84951e+07
Rp.chr5.1575	transferrin	4.80429e+07
Rp.chr2.2755	40S ribosomal protein S18	4.80008e+07
Rp.chr2.2867	ribosomal protein S4	4.75116e+07
Rp.chr5.1560	inter-alpha-trypsin inhibitor heavy chain H4-like isoform X6	4.69323e+07
Rp.chr1.2535	40S ribosomal protein S3-like	4.61057e+07
Rp.chr2.1915	annexin B9-like isoform X1	46066046
Rp.chr1.3829	multifunctional protein ADE2	45804990
Rp.chr5.0249	venom S1 protease 22; trypsin precursor	4.57532e+07
Rp.chr1.0661	pyruvate kinase	4.5707e+07
Rp.chr1.4547	uncharacterized protein LOC106680729 isoform X2	4.56773e+07
Rp.chr5.1875	lipase member H-like	43959257
Rp.chr3.0490	leucyl aminopeptidase, putative	43831934
Rp.chr1.3368	peptidyl-prolyl cis-trans isomerase f, ppif	4.29335e+07
Rp.chr3.2208	eukaryotic initiation factor 4a	42479600
Rp.chr1.4173	spectrin alpha chain isoform X2	4.14553e+07
Rp.chr2.1529	ribosomal protein S13	41041772
Rp.chr2.1629	ribosomal protein L14	4.06896e+07
Rp.chr5.1038	rab gdp-dissociation inhibitor	4.04244e+07
Rp.chr4.1001	GTP-binding nuclear protein Ran	39951314
Rp.chr4.1800	GTP-binding nuclear protein Ran	39951314
Rp.chr2.1931	vitellogenin	3.92712e+07
Rp.chr4.1109	actin 1	39140051
Rp.chr3.0712	60 kDa heat shock protein, mitochondrial	3.9036e+07
Rp.chr4.0487	dolichyl-diphosphooligosaccharide--protein glycosyltransferase subunit 2	3.89627e+07
Rp.chr5.1175	KH domain-containing protein akap-1-like	38926324
Rp.chr2.1206	la protein homolog	3.80642e+07
Rp.chr4.1609	-	37966901
Rp.chr1.3972	60S ribosomal protein L18a	36836671
Rp.chr5.2131	UDP-glucose:glycoprotein glucosyltransferase isoform X2	3.67842e+07
Rp.chr1.2447	proliferation-associated protein 2G4	3.65281e+07
Rp.chr1.3149	inorganic pyrophosphatase isoform X1	3.64376e+07
Rp.chr4.2061	uncharacterized protein LOC106684787; hypothetical protein GE061_21662	3.62721e+07
Rp.chr1.0405	glutathione S-transferase 1-like	3.56642e+07
Rp.chr1.1434	glutathione S-transferase 1-1-like	3.56642e+07
Rp.chr2.0536	aspartate--tRNA ligase, cytoplasmic	3.55102e+07
Rp.chr2.2474	protein transport protein Sec61 subunit alpha	35138943
Rp.chr1.3355	protein ERGIC-53	3.4837e+07
Rp.chr1.4588	ribosomal protein L5	3.41811e+07
Rp.chr2.1683	-	3.3769e+07
Rp.chr4.1561	calcium-transporting ATPase sarcoplasmic/endoplasmic reticulum type isoform X3	32676913
Rp.chr4.0604	glutamate dehydrogenase, mitochondrial	32310598
Rp.chr4.0297	venom serine protease-like	3.20908e+07
Rp.chr5.1508	serine protease inhibitor 88Ea-like	31694626
Rp.chr5.0619	ribosomal protein L18	3.16461e+07
Rp.chr1.0871	-	3.07493e+07
Rp.chr4.0647	PREDICTED: tropomyosin isoform X21	3.06039e+07
Rp.chr3.1733	aconitase, mitochondrial	3.04661e+07
Rp.chr2.1999	-	30150302
Rp.chr1.3692	translocon-associated protein, beta subunit precursor	2.9927e+07
Rp.chr4.0186	venom serine protease-like	2.97865e+07
Rp.chr2.3371	trypsin precursor	29389124
Rp.chr3.1372	translationally controlled tumor protein	2.92685e+07
Rp.chr1.1506	chymotrypsin-1 isoform X1	2.87152e+07
Rp.chr1.1437	dihydrolipoyllysine-residue acetyltransferase component of pyruvate dehydrogenase complex, mitochondrial	28704718
Rp.chr5.0611	cytochrome b-c1 complex subunit 2, mitochondrial	2.85855e+07
Rp.chr5.1541	ribosomal protein L7	2.85712e+07
Rp.chr1.0788	40S ribosomal protein S15Aa	28397319
Rp.chr1.4144	-	28225882
Rp.chr2.2896	alpha-tocopherol transfer protein-like isoform X2	2.77481e+07
Rp.chr3.0347	uncharacterized protein LOC114879609	2.77481e+07
Rp.chr2.2434	putative ribosomal protein L19e	27486488
Rp.chr4.1535	ribosomal protein L19	27486488
Rp.chr1.0570	asparagine--tRNA ligase, cytoplasmic; aspartyl-tRNA synthetase	2.70222e+07
Rp.chr2.1635	odorant-binding protein 10	2.68481e+07
Rp.chr3.1606	myosin heavy chain, non-muscle	2.65299e+07
Rp.chr5.0521	probable enoyl-CoA hydratase, mitochondrial	26429446
Rp.chr1.3146	GTP-binding protein sar1	26290054
Rp.chr5.1377	ribosomal protein S2	2.60093e+07
Rp.chr5.0866	nuclear receptor coactivator 5-like isoform X1	25744444
Rp.chr5.1443	plasminogen activator inhibitor 1 RNA-binding protein isoform X2	2.525e+07
Rp.chr2.2417	ribosomal protein S10b	2.50685e+07
Rp.chr1.3874	glutathionetransferase	2.48774e+07
Rp.chr4.1660	glutathione S-transferase	2.48774e+07
Rp.chr1.3729	RNA-binding protein lark isoform X1	2.4855e+07
Rp.chr1.1264	dihydrolipoyllysine-residue succinyltransferase component of 2-oxoglutarate dehydrogenase complex-like isoform X1	2.45876e+07
Rp.chr5.1180	dihydrolipoyllysine-residue succinyltransferase component of 2-oxoglutarate dehydrogenase complex, mitochondrial-like	2.45876e+07
Rp.chr1.1097	RNA-binding protein squid isoform X2	2.41781e+07
Rp.chr4.0510	isocitrate dehydrogenase	2.41369e+07
Rp.chr1.0413	malate dehydrogenase	2.37106e+07
Rp.chr1.3353	cytochrome c	23686846
Rp.chr5.0830	heterogeneous nuclear ribonucleoprotein Q isoform X1	2.3675e+07
Rp.chr5.0443	puromycin-sensitive aminopeptidase isoform X1	2.35351e+07
Rp.chr5.1928	heat shock 70 kDa protein cognate 5	2.35338e+07
Rp.chr3.2282	ribosomal protein S6	2.29357e+07
Rp.chr5.0910	guanine nucleotide-binding protein subunit beta-like protein	22891606
Rp.chr2.0307	-	22346512
Rp.chr3.2499	dolichyl-diphosphooligosaccharide--protein glycosyltransferase 48 kDa subunit	21787939
Rp.chr1.0593	-	21517943
Rp.chr1.0905	ribosomal protein S8	2.14525e+07
Rp.chr2.1554	actin alpha	2.10892e+07
Rp.chr3.1063	glycine--tRNA ligase	2.07727e+07
Rp.chr5.2510	40S ribosomal protein S15	20497738
Rp.chr3.0257	-	2.01785e+07
Rp.chr3.1589	paramyosin, long form	1.99058e+07
Rp.chr5.0844	ribosomal protein S12	1.98224e+07
Rp.chr1.0865	-	19603411
Rp.chr1.4546	uncharacterized protein LOC106680729 isoform X2	1.95489e+07
Rp.chr1.3785	V-type proton ATPase subunit C	1.93455e+07
Rp.chr2.0330	spectrin beta chain isoform X2	1.92012e+07
Rp.chr2.1181	proteasome subunit alpha type-3	19137409
Rp.chr1.0518	bifunctional purine biosynthesis protein PURH	1.89143e+07
Rp.chr1.4437	peroxiredoxin	1.86074e+07
Rp.chr4.0652	thioredoxin peroxidase 1	1.86074e+07
Rp.chr2.2313	rho guanine dissociation factor	1.84595e+07
Rp.chr2.2346	alanine--tRNA ligase, cytoplasmic isoform X1	1.84355e+07
Rp.chr3.0254	-	1.82356e+07
Rp.chr2.2822	cytoglobin-2-like	1.82239e+07
Rp.chr4.2567	fatty acid-binding protein, muscle-like	1.8188e+07
Rp.chr3.1641	uncharacterized protein LOC106690302	1.81395e+07
Rp.chr3.1903	-	1.81395e+07
Rp.chr4.1658	ribosomal protein L24	1.81022e+07
Rp.chr5.1825	ribosomal protein L23A	1.80539e+07
Rp.chr2.0559	mesencephalic astrocyte-derived neurotrophic factor homolog	1.80064e+07
Rp.chr2.0457	mitochondrial-processing peptidase subunit beta	1.79175e+07
Rp.chr1.2030	threonine--tRNA ligase, cytoplasmic	1.76275e+07
Rp.chr4.1611	-	17504512
Rp.chr4.1612	-	17504512
Rp.chr1.0435	arginine--tRNA ligase, cytoplasmic	1.7449e+07
Rp.chr1.3775	ribosomal protein LP2	17139688
Rp.chr2.0860	long-chain fatty acid transport protein 4	1.70067e+07
Rp.chr1.3349	nascent polypeptide-associated complex subunit alpha isoform X1	16972483
Rp.chr3.2641	6-phosphogluconate dehydrogenase, decarboxylating	1.69617e+07
Rp.chr2.2307	ribosomal protein L3	16883438
Rp.chr1.4000	-	16821257
Rp.chr1.3199	lipase member H-like	1.68063e+07
Rp.chr2.1147	cofilin/actin-depolymerizing factor homolog; conserved hypothetical protein	1.67511e+07
Rp.chr4.2430	heterogeneous nuclear ribonucleoprotein A1, A2/B1 homolog	1.66809e+07
Rp.chr1.1473	T-complex protein 1 subunit beta	1.66076e+07
Rp.chr1.1293	ribosomal protein L17	1.656e+07
Rp.chr2.0041	multiple inositol polyphosphate phosphatase	1.64994e+07
Rp.chr2.2203	tyrosine--tRNA ligase, cytoplasmic	1.64812e+07
Rp.chr4.1842	translocation associated membrane protein	16344799
Rp.chr1.3876	glutathionetransferase	1.62767e+07
Rp.chr1.0270	-	1.62503e+07
Rp.chr1.1458	eukaryotic translation initiation factor 4B-like isoform X1	1.61718e+07
Rp.chr4.1179	ribosomal protein L6	1.59716e+07
Rp.chr2.1400	FK506-binding protein 2-like; peptidyl-prolyl cis-trans isomerase FKBP14	1.57844e+07
Rp.chr5.0782	heat shock 70 kDa protein 4	1.56481e+07
Rp.chr1.4580	unknown secreted protein	1.55234e+07
Rp.chr1.4572	superoxide dismutase	15169002
Rp.chr4.1958	delta-1-pyrroline-5-carboxylate dehydrogenase, mitochondrial	1.50985e+07
Rp.chr1.2691	hrp65 protein isoform X4	15031970
Rp.chr1.2796	proteasome subunit alpha type-6	1.49913e+07
Rp.chr3.1670	cytochrome c oxidase subunit 4 isoform 1, mitochondrial-like	14943698
Rp.chr2.2491	protein transport protein sec23	1.48006e+07
Rp.chr4.2800	-	1.46581e+07
Rp.chr4.2801	nucleoplasmin-like protein	1.46581e+07
Rp.chr2.0094	ubiquitin-like protein FUBI	1.46439e+07
Rp.chr2.2760	protein translocation complex beta subunit, putative	14615092
Rp.chr5.1976	uncharacterized protein LOC112211058; hypothetical protein GE061_08222	1.43992e+07
Rp.chr3.2228	trifunctional enzyme subunit alpha, mitochondrial	1.43942e+07
Rp.chr5.1441	ribosomal protein S28b	14193041
Rp.chr2.0503	D-erythrulose reductase	14152970
Rp.chr2.0504	D-erythrulose reductase	14152970
Rp.chr4.1390	aminopeptidase N isoform X3	14050974
Rp.chr1.3490	mitochondrial ATP synthase b chain	1.39957e+07
Rp.chr1.3888	casein kinase II subunit alpha isoform X2	1.38608e+07
Rp.chr1.3583	lysosomal aspartic protease-like	13716044
Rp.chr1.0509	-	1.36848e+07
Rp.chr4.1746	uncharacterized protein LOC106678338	1.36404e+07
Rp.chr4.1041	lipase maturation factor 2-like	1.35928e+07
Rp.chr3.0478	ribosomal protein L27	1.35454e+07
Rp.chr3.2501	PREDICTED: ADP-ribosylation factor 1	1.34913e+07
Rp.chr3.1079	triosephosphate isomerase	13369029
Rp.chr4.0921	phenylalanine--tRNA ligase beta subunit isoform X1	1.3219e+07
Rp.chr4.1500	fumarylacetoacetate hydrolase domain-containing protein 2 isoform X1	13171311
Rp.chr4.1802	translocon-associated protein, delta subunit; hypothetical protein GE061_16985	1.29147e+07
Rp.chr2.1013	golgin subfamily A member 2	12843757
Rp.chr2.0544	adenylosuccinate lyase	1.27966e+07
Rp.chr5.2357	-	12762682
Rp.chr2.0211	pyrimidodiazepine synthase-like isoform X1	1.26542e+07
Rp.chr2.0791	-	12586524
Rp.chr2.3114	-	1.25792e+07
Rp.chr1.2490	calcium-binding mitochondrial carrier protein Aralar1 isoform X2	1.24489e+07
Rp.chr4.2527	protein yellow-like	1.2386e+07
Rp.chr5.0540	eukaryotic peptide chain release factor subunit 1	1.23738e+07
Rp.chr1.0497	selenoprotein M-like	1.23565e+07
Rp.chr2.3090	laminin subunit gamma-1 isoform X2	1.23407e+07
Rp.chr2.2350	ATP-dependent RNA helicase WM6	1.23215e+07
Rp.chr3.0192	catalase isoform X1	1.22834e+07
Rp.chr3.1988	citrate synthase	1.21792e+07
Rp.chr1.1570	T-complex protein 1 subunit theta	1.21377e+07
Rp.chr1.2404	ras-related protein Rab-11A	12101871
Rp.chrX.0087	3-ketoacyl-CoA thiolase, mitochondrial	1.20433e+07
Rp.chr1.2953	-	1.20234e+07
Rp.chr3.2059	procollagen-lysine,2-oxoglutarate 5-dioxygenase 1 isoform X2	1.18895e+07
Rp.chr3.1566	glyoxylate reductase/hydroxypyruvate reductase-like	1.18547e+07
Rp.chr2.1791	nucleobindin-2	1.17731e+07
Rp.chr1.3169	60S ribosomal protein L35a	11730202
Rp.chr1.3633	protein CDV3 homolog	1.16403e+07
Rp.chr5.2405	cytochrome c oxidase,-subunit VIb, putative	11513622
Rp.chr4.1608	-	1.14083e+07
Rp.chr1.0754	microsomal triglyceride transfer protein large subunit	1.13701e+07
Rp.chr1.2179	tubulin alpha chain	11336409
Rp.chr5.1156	probable glutamine--tRNA ligase	1.11899e+07
Rp.chr3.0707	ribosomal protein S3A	1.11565e+07
Rp.chr3.2278	ribosomal protein S3A	1.11565e+07
Rp.chr1.0002	putative ATP synthase subunit f, mitochondrial	1.11254e+07
Rp.chr1.0861	-	11112239
Rp.chr4.0390	protein transport protein Sec24C	1.11067e+07
Rp.chr4.0589	ribosomal protein S26	10785032
Rp.chr1.3881	annexin B9 isoform X2	10680457
Rp.chr5.1206	ATP-citrate synthase	1.06631e+07
Rp.chr3.0571	Y-box factor homolog	1.05599e+07
Rp.chr1.3470	glucose-6-phosphate isomerase	10463757
Rp.chr2.0289	valine--tRNA ligase isoform X1	1.04079e+07
Rp.chr4.1703	H/ACA ribonucleoprotein complex subunit 2-like protein	10168137
Rp.chr5.1719	ubiquitin-conjugating enzyme E2 variant 2 isoform X1	1.00817e+07
Rp.chr2.2002	ATP synthase delta chain; ATP synthase subunit O, mitochondrial isoform X1	10061511
Rp.chr3.2638	alpha-tocopherol transfer protein-like	9.84999e+06
Rp.chr1.3322	ribosomal protein L23	9.82138e+06
Rp.chr2.1504	cytoplasmic aconitate hydratase-like	9.67807e+06
Rp.chr1.3991	-	9.66114e+06
Rp.chr1.4380	rhamnose-binding lectin-like	9.61434e+06
Rp.chr3.2209	profilin	9590239
Rp.chr3.0918	coiled-coil domain-containing protein 124	9579290
Rp.chr2.0280	phosphatidylinositol transfer protein alpha isoform	9.55686e+06
Rp.chr3.1199	phosphatidylinositol transfer protein alpha isoform isoform X2	9.55686e+06
Rp.chr1.1122	conserved secreted protein; probable salivary secreted peptide	9.51141e+06
Rp.chr4.2826	myosin regulatory light chain 2	9.50793e+06
Rp.chr4.1667	pyruvate dehydrogenase E1 component subunit alpha, mitochondrial isoform X2	9490337
Rp.chr4.1860	glutaredoxin, putative	9450329
Rp.chr4.1861	glutaredoxin, putative	9450329
Rp.chr2.1992	eukaryotic peptide chain release factor GTP-binding subunit ERF3A isoform X2	9.40003e+06
Rp.chr4.0914	adenylate kinase 2	9.27779e+06
Rp.chr4.1697	piwi	9257943
Rp.chr2.1827	Phosphoglycerate mutase 1	9.15409e+06
Rp.chr2.0471	proteasome subunit beta type-1	9.14642e+06
Rp.chr1.2072	hypothetical protein GE061_05238	9102908
Rp.chr3.0922	coatomer subunit beta&apos;	8960756
Rp.chr2.1493	ras-related protein Rab-8A isoform X2	8.90149e+06
Rp.chr1.4243	hypothetical protein FL81_15476, partial	8.90127e+06
Rp.chr5.2501	T-complex protein 1 subunit alpha	8837242
Rp.chr5.2248	alpha-aminoadipic semialdehyde dehydrogenase; hypothetical protein LSTR_LSTR000383	8774939
Rp.chr1.1456	acidic leucine-rich nuclear phosphoprotein 32 family member A-like	8.75255e+06
Rp.chr2.0431	ribosomal protein L32	8.73904e+06
Rp.chr2.2746	chromodomain Y-like protein isoform X2	8664369
Rp.chr3.2486	venom serpin 1	8.62028e+06
Rp.chr3.2487	serpin B4-like isoform X11; venom serpin 1	8.62028e+06
Rp.chr3.2488	serpin B4 isoform X1; uncharacterized protein LOC105690055	8.62028e+06
Rp.chr3.2489	venom serpin 1; serpin B4-like isoform X9	8.62028e+06
Rp.chr4.0039	complement component	8549289
Rp.chr1.3507	cAMP-dependent protein kinase catalytic subunit	8.524e+06
Rp.chr2.1213	protein kinase DC2	8.524e+06
Rp.chr3.0824	adenosylhomocysteinase	8.21087e+06
Rp.chr1.1624	ribosomal protein S17	8197201
Rp.chr2.1639	hydroxysteroid dehydrogenase-like protein 2 isoform X1	8.19159e+06
Rp.chr3.1660	ATP synthase gamma subunit	8.1563e+06
Rp.chr1.0800	Golgi reassembly-stacking protein 2	7.96202e+06
Rp.chr4.2409	60S ribosomal protein L15	7.91245e+06
Rp.chr1.1991	phosphoglycerate kinase	7.90868e+06
Rp.chr2.2523	eukaryotic translation initiation factor	7.88143e+06
Rp.chr5.1321	transmembrane emp24 domain-containing protein eca	7.87769e+06
Rp.chr3.1245	UV excision repair protein RAD23 homolog B	7.85304e+06
Rp.chr1.2281	eukaryotic translation initiation factor 5	7.85261e+06
Rp.chr1.1698	probable salivary secreted peptide; unkown protein	7.84534e+06
Rp.chr2.2091	ribosomal protein S11	7.82772e+06
Rp.chr2.3056	ribosomal L1 domain-containing protein 1 isoform X2	7.78381e+06
Rp.chr5.1041	caprin-1	7.77414e+06
Rp.chr1.2106	ribosomal protein L13A	7721144
Rp.chr5.1708	ER lumen protein retaining receptor	7.69477e+06
Rp.chr1.4267	eukaryotic translation initiation factor 4E-like	7664498
Rp.chr4.1195	NADH-ubiquinone oxidoreductase 75 kDa subunit, mitochondrial	7.5481e+06
Rp.chr5.1721	cytochrome c1, heme protein, mitochondrial	7.54222e+06
Rp.chr1.2558	thioredoxin reductase 1, mitochondrial isoform X4	7.38592e+06
Rp.chr1.3805	T-complex protein 1 subunit epsilon	7.35498e+06
Rp.chr4.1974	kinesin heavy chain-like	7.25184e+06
Rp.chr2.1119	proteasome subunit beta type 7,10	7231257
Rp.chr4.1610	-	7.20638e+06
Rp.chr4.1651	bcr-associated protein, bap	7.19017e+06
Rp.chr1.0618	ribosomal protein S14a	7185742
Rp.chr1.4260	gelsolin, cytoplasmic	7127695
Rp.chr1.4360	surfeit 4	7.10759e+06
Rp.chr2.1049	heterogeneous nuclear ribonucleoprotein U-like protein 1 isoform X1	7.09406e+06
Rp.chr5.2151	ribosomal protein L10	7083301
Rp.chr5.2149	uncharacterized protein LOC106681143; conserved hypothetical protein	7.05222e+06
Rp.chr5.1757	cAMP-dependent protein kinase R1	7.00765e+06
Rp.chr2.3337	T-complex protein 1 subunit eta; chaperonin, partial	7.00221e+06
Rp.chr1.2679	CAAX prenyl protease 1 homolog	7.00123e+06
Rp.chr2.1159	UPF0160 protein MYG1, mitochondrial; hypothetical protein LSTR_LSTR008336	7.00115e+06
Rp.chr1.1415	heterogeneous nuclear ribonucleoprotein 27c	6.87938e+06
Rp.chr1.2172	-	6.82749e+06
Rp.chr2.0789	-	6.76077e+06
Rp.chr4.1595	angiotensin-converting enzyme-like isoform X1	6646672
Rp.chr1.1313	ribosomal protein S21	6.63293e+06
Rp.chr2.2619	xaa-pro aminopeptidase, partial	6.6278e+06
Rp.chr2.0380	eukaryotic translation initiation factor 3 subunit I	6549347
Rp.chr2.0295	6-phosphogluconolactonase	6481939
Rp.chr3.2559	28 kDa heat- and acid-stable phosphoprotein-like	6.41354e+06
Rp.chr1.1600	60S ribosomal protein L8	6.37991e+06
Rp.chr1.0025	NAD(P) transhydrogenase, mitochondrial-like	6.36853e+06
Rp.chr1.0026	NAD(P) transhydrogenase, mitochondrial-like; hypothetical protein GE061_01113, partial	6.36853e+06
Rp.chr1.2547	protein disulfide-isomerase A5	6.30687e+06
Rp.chr3.2030	glutamate dehydrogenase	6271457
Rp.chr1.2697	40S ribosomal protein S23	6.20946e+06
Rp.chr1.2766	-	6.19837e+06
Rp.chr1.2768	-	6.19837e+06
Rp.chr2.2904	protein yellow isoform X2	6.1729e+06
Rp.chr3.0581	proteasome subunit beta type 6,9	6.15653e+06
Rp.chr4.2165	protein D3	6.15402e+06
Rp.chr3.1208	proteasome subunit alpha type-4	6.03441e+06
Rp.chr1.2428	thioredoxin domain-containing protein	5.90335e+06
Rp.chr5.1439	translocon-associated protein	5.90328e+06
Rp.chr3.1659	putative serine protease K12H4.7 isoform X2	5.89804e+06
Rp.chr3.0514	glutamine synthetase 2	5.84262e+06
Rp.chr4.0833	ribosomal protein L27A	5.81503e+06
Rp.chr5.1827	NADPH--cytochrome P450 reductase isoform X2	5.79481e+06
Rp.chr1.3515	venom serine protease-like	5.79186e+06
Rp.chr1.2445	guanine deaminase isoform X2	5713910
Rp.chr4.0115	V-type proton ATPase subunit S1-like; hypothetical protein FOCC_FOCC002379	5.66982e+06
Rp.chr2.2426	ferritin 3 heavy chain homologue; soma ferritin-like	5.65279e+06
Rp.chr2.0372	unkown protein	5.63886e+06
Rp.chr1.1573	mitochondrial glutamate carrier 1-like isoform X1	5568410
Rp.chr2.0596	eukaryotic translation initiation factor 3 subunit D isoform X1	5.44025e+06
Rp.chr1.3313	microsomal signal peptidase 23 kd subunit	5.40699e+06
Rp.chr1.2689	NHP2-like protein 1 homolog	5318813
Rp.chr3.1778	NECAP-like protein CG9132	5.2982e+06
Rp.chr3.2549	prostaglandin E synthase 3 isoform X2; conserved hypothetical protein	5297767
Rp.chr1.4320	myelin expression factor 2	5.28491e+06
Rp.chr1.4587	isoleucine--tRNA ligase, cytoplasmic	5.26231e+06
Rp.chr5.0560	programmed cell death protein 4	5.21619e+06
Rp.chr2.1056	secreted hypothetical protein; protein amalgam-like isoform X3	5.20662e+06
Rp.chr5.1144	laccase isoform X2	5.19918e+06
Rp.chr2.2046	annulin	5.19007e+06
Rp.chr4.1121	proteasome subunit beta type-3	5100808
Rp.chr3.2426	translocation protein SEC62	5.04218e+06
Rp.chr3.0230	N-acetyl-D-glucosamine kinase; hypothetical protein GE061_04639	5.00392e+06
Rp.chr1.1647	RNA polymerase II transcriptional coactivator	4.96712e+06
Rp.chr3.0552	transmembrane emp24 domain-containing protein 1; hypothetical protein LSTR_LSTR007295	4.8342e+06
Rp.chr1.1542	fatty-acid amide hydrolase 2	4.80572e+06
Rp.chr5.0555	dolichyl-diphosphooligosaccharide--protein glycosyltransferase subunit STT3B isoform X1	4.78656e+06
Rp.chr2.0547	eukaryotic translation initiation factor 2alpha	4714808
Rp.chr1.1566	aminoacyl tRNA synthase complex-interacting multifunctional protein 1 isoform X2	4.7091e+06
Rp.chr2.0991	26S proteasome non-ATPase regulatory subunit 7	4.68837e+06
Rp.chr4.0163	-	4.68446e+06
Rp.chr3.1410	clavesin-1	4.59154e+06
Rp.chr1.4427	ubiquitin-conjugating enzyme E2-17 kDa	4.53514e+06
Rp.chr5.0036	ribosomal protein LP1	4.52408e+06
Rp.chr4.0190	venom S1 protease 12	4507984
Rp.chr4.0191	venom S1 protease 26	4507984
Rp.chr3.2380	46 kDa FK506-binding nuclear protein	4498219
Rp.chr1.0864	-	4.48107e+06
Rp.chr1.0395	aldehyde dehydrogenase, dimeric NADP-preferring-like isoform X3	4.45426e+06
Rp.chr4.1601	traB domain-containing protein	4437308
Rp.chr5.1488	glutamine and serine-rich protein 1-like isoform X2	4.36473e+06
Rp.chr1.2408	carbonic anhydrase 2-like; hypothetical protein LSTR_LSTR003235	4.34355e+06
Rp.chr2.3317	protein yellow isoform X1	4.3412e+06
Rp.chr1.3481	lysosomal aspartic protease	4.30733e+06
Rp.chr4.1432	prosaposin	4252846
Rp.chr2.3242	protein yellow-like isoform X2	4.25046e+06
Rp.chr2.3245	protein yellow	4.25046e+06
Rp.chr4.0549	protein dj-1beta-like; DJ-1	4.20718e+06
Rp.chr2.2017	cathepsin L	4.15768e+06
Rp.chr1.2003	venom carboxylesterase-6-like	4.14183e+06
Rp.chr5.1777	probable NADH dehydrogenase	4.13987e+06
Rp.chr2.1534	ferritin 1 heavy chain homologue; PREDICTED: ferritin subunit	4.12859e+06
Rp.chr2.2620	aspartate aminotransferase, mitochondrial	4.10044e+06
Rp.chr3.1133	lactoylglutathione lyase	4.07226e+06
Rp.chr1.1646	26S proteasome non-ATPase regulatory subunit 14	4.03896e+06
Rp.chr4.0333	aldehyde dehydrogenase, mitochondrial-like	4.00157e+06
Rp.chr4.2514	signal recognition particle 19 kDa protein	3.97637e+06
Rp.chr4.2262	obg-like ATPase 1	3.95734e+06
Rp.chr4.2238	NADP-dependent malic enzyme isoform X1	3.95122e+06
Rp.chr3.1890	microsomal signal peptidase	3.90845e+06
Rp.chr5.1659	dolichyl-diphosphooligosaccharide--protein glycosyltransferase subunit STT3A	3.90232e+06
Rp.chr1.1353	polycomb group protein Pc; chromobox protein homolog 2	3.88088e+06
Rp.chr1.1894	chromobox protein homolog 1-like	3.88088e+06
Rp.chr1.3820	proteasome subunit beta type	3.84729e+06
Rp.chr5.0794	cytosol aminopeptidase-like isoform X2	3.84228e+06
Rp.chr5.0796	-	3.84228e+06
Rp.chr4.2525	yellow-e isoform X1; protein yellow-like	3737136
Rp.chr1.3642	UTP-glucose-1-phosphate uridylyltransferase 2	3.68054e+06
Rp.chr3.1265	transcriptional activator protein Pur-beta-B isoform X4	3.67422e+06
Rp.chr3.1187	lysine--tRNA ligase isoform X2	3650323
Rp.chr4.2365	eukaryotic translation initiation factor 3 subunit A	3.62503e+06
Rp.chr3.1390	NADH dehydrogenase	3.60091e+06
Rp.chr1.0400	60S ribosomal protein L44 isoform X1	3581813
Rp.chr3.1581	peptidyl-prolyl cis-trans isomerase FKBP4 isoform X2; fk506-binding protein	3.54218e+06
Rp.chr2.0387	cytosolic non-specific dipeptidase	3.52009e+06
Rp.chr1.2382	60S ribosomal protein L30	3476033
Rp.chr2.2531	bifunctional glutamate/proline--tRNA ligase	3.47222e+06
Rp.chr1.1735	protein FAM151B isoform X1	3.43141e+06
Rp.chr5.2068	15-hydroxyprostaglandin dehydrogenase	3.4236e+06
Rp.chr4.1350	synaptic functional regulator FMR1 isoform X1	3.42043e+06
Rp.chr5.1374	7-methylguanosine phosphate-specific 5&apos;-nucleotidase-like isoform X2	3.41876e+06
Rp.chr1.0647	serine/threonine protein phosphatase 2a regulatory subunit a, partial	3.39418e+06
Rp.chr1.4341	fumarate hydratase, mitochondrial-like isoform X1	3.38675e+06
Rp.chr4.0723	ribosomal protein L36	3.37573e+06
Rp.chr1.3664	protein SEC13 homolog	3.36301e+06
Rp.chr2.1692	26S proteasome non-ATPase regulatory subunit	3.34435e+06
Rp.chr4.2068	very long-chain specific acyl-CoA dehydrogenase, mitochondrial	3333628
Rp.chr1.1899	extended synaptotagmin-2-B isoform X1	3328462
Rp.chr1.1742	vacuolar protein sorting-associated protein 35	3.32285e+06
Rp.chr2.1572	peroxiredoxin	3259805
Rp.chr3.1402	dihydrolipoyl dehydrogenase, mitochondrial	3.208e+06
Rp.chr1.1727	-	3.202e+06
Rp.chr2.3364	multiple inositol polyphosphate phosphatase 1 isoform X2	3.17594e+06
Rp.chr5.1051	eukaryotic translation initiation factor 3 subunit B	3.15264e+06
Rp.chr2.1580	rab-protein 5; rab5	3133252
Rp.chr1.2658	ras-like GTP-binding protein Rho1	3.10068e+06
Rp.chr2.1479	Ras-like GTP-binding protein rhoA	3.10068e+06
Rp.chr2.3147	membrane-associated progesterone receptor component 1-like	3.08161e+06
Rp.chr2.0342	1,5-anhydro-D-fructose reductase	3.06984e+06
Rp.chr5.0368	adenylyl cyclase-associated protein 1 isoform X1	3.04408e+06
Rp.chr4.1044	lysosomal alpha-mannosidase	3.03804e+06
Rp.chr2.0505	lung carbonyl reductase	3.02795e+06
Rp.chr1.0289	ATP synthase subunit d	3.01947e+06
Rp.chr4.0079	F-actin-capping protein subunit beta	3.00595e+06
Rp.chr2.0828	2-oxoglutarate dehydrogenase, mitochondrial-like isoform X3	3.0032e+06
Rp.chr1.3240	innexin inx2	3.00014e+06
Rp.chr1.3690	alcohol dehydrogenase class-3	2.99273e+06
Rp.chr1.2288	multiple coagulation factor deficiency protein 2 homolog isoform X1	2.96412e+06
Rp.chr1.3964	eukaryotic translation initiation factor 3 subunit M	2962968
Rp.chr3.1683	mannose-P-dolichol utilization defect 1 protein homolog	2.95848e+06
Rp.chr2.1229	lysosome-associated membrane glycoprotein 2-like	2.92252e+06
Rp.chr4.1515	glutaredoxin 3	2.90307e+06
Rp.chr1.0849	small heat shock protein hsp20 family; alpha-crystallin B chain	2.89518e+06
Rp.chr1.2060	small heat shock protein hsp20 family; alpha-crystallin B chain	2.89518e+06
Rp.chr4.0529	adenosine kinase 2-like isoform X2	2.86765e+06
Rp.chr1.0576	-	2.80317e+06
Rp.chr2.2015	hypothetical protein	2.80317e+06
Rp.chr3.1237	uncharacterized protein LOC106687109	2.78084e+06
Rp.chr1.0699	EH domain-containing protein 1 isoform X2	2777024
Rp.chr2.0822	eukaryotic translation initiation factor 3 subunit F-1	2769726
Rp.chr2.2381	tumor suppressor candidate 3	2.75647e+06
Rp.chr3.1697	delta-coatomer protein	2.75398e+06
Rp.chr4.2211	mitochondrial import inner membrane translocase subunit Tim13	2699817
Rp.chr1.2387	endoplasmic reticulum protein erp29	2.66439e+06
Rp.chr2.0906	uncharacterized protein LOC106684388	2.65872e+06
Rp.chr3.0287	cysteine synthase, partial	2648049
Rp.chr1.4410	26S proteasome non-ATPase regulatory subunit 8	2.62604e+06
Rp.chr5.2045	protein hu-li tai shao isoform X1	2.60016e+06
Rp.chr2.1099	dnaJ homolog shv	2599620
Rp.chr1.3476	alpha-actinin, sarcomeric isoform X1	2576780
Rp.chr3.0100	ribosomal protein L37a	2.53815e+06
Rp.chr1.0234	peroxiredoxin-5, mitochondrial	2.51633e+06
Rp.chr1.2835	dihydropyrimidinase-like	2.49671e+06
Rp.chrX.0174	PREDICTED: calnexin; calmegin isoform X1	2477321
Rp.chr1.0396	aldehyde dehydrogenase, dimeric NADP-preferring-like isoform X1	2.45597e+06
Rp.chr4.0526	heterogeneous nuclear ribonucleoprotein F	2.45595e+06
Rp.chr3.2561	constitutive coactivator of PPAR-gamma-like protein 1 isoform X2	2.42931e+06
Rp.chr3.0175	neprilysin-2	2416427
Rp.chr1.2116	low molecular weight phosphotyrosine protein phosphatase	2.37867e+06
Rp.chr1.0660	phosphoserine aminotransferase	2359656
Rp.chr4.1156	uncharacterized protein LOC106681032 isoform X2	2.35628e+06
Rp.chr4.1741	26S proteasome regulatory subunit rpn1	2.3498e+06
Rp.chr5.0901	RNA-binding protein cabeza isoform X1	2.33677e+06
Rp.chr5.1154	dolichyl-diphosphooligosaccharide--protein glycosyltransferase subunit DAD1	2.33275e+06
Rp.chr1.2157	coatomer subunit zeta-1	2.3278e+06
Rp.chr1.2200	coatomer subunit epsilon	2.3123e+06
Rp.chr5.0894	elongation factor Tu, mitochondrial; uncharacterized protein LOC106672255	2.30553e+06
Rp.chr5.1877	probable 3-hydroxyacyl-CoA dehydrogenase B0272.3 isoform X1	2262524
Rp.chr4.1709	coatomer subunit gamma	2236373
Rp.chr5.0673	staufen	2217796
Rp.chr2.0265	uncharacterized protein LOC106690952; hypothetical protein GE061_09781	2212770
Rp.chr1.0404	NADP-dependent malic enzyme-like isoform X2	2.20601e+06
Rp.chr3.0408	hypothetical protein evm_007080; failed axon connections protein, putative	2.19012e+06
Rp.chr5.0718	rutC family protein UK114	2182465
Rp.chr3.2264	ubiquitin carboxyl-terminal hydrolase 5	2.14115e+06
Rp.chr5.0273	glutamyl aminopeptidase-like	2.12497e+06
Rp.chr5.2201	glutamyl aminopeptidase-like isoform X3	2.12497e+06
Rp.chr2.1338	U1 small nuclear ribonucleoprotein A	2116092
Rp.chr3.1993	RNA-binding protein 45 isoform X1	2.1141e+06
Rp.chr2.1185	probable methylmalonate-semialdehyde dehydrogenase	2099493
Rp.chr2.0877	vesicle-associated membrane protein-associated protein A	2.09723e+06
Rp.chr5.1533	synaptobrevin	2.08738e+06
Rp.chr1.0846	dnaJ homolog subfamily C member 3	2080183
Rp.chr3.1651	tryptophan--tRNA ligase, cytoplasmic	2080098
Rp.chr1.0423	cleft lip and palate transmembrane protein 1 homolog	2.05876e+06
Rp.chr4.0778	26S proteasome non-ATPase regulatory subunit 11	2.04798e+06
Rp.chr2.0075	laminin subunit alpha	2.04736e+06
Rp.chr4.2496	V-type proton ATPase 116 kDa subunit a isoform X6	2047141
Rp.chr2.3318	protein yellow-like isoform X2	2.00507e+06
Rp.chr1.2982	omega-amidase NIT2 isoform X2	2.00448e+06
Rp.chr1.0492	glyoxalase domain-containing protein 4 isoform X2	1974300
Rp.chr5.2132	ATP-dependent RNA helicase bel isoform X2	1942585
Rp.chr3.0404	estradiol 17-beta-dehydrogenase 8 isoform X1	1.93469e+06
Rp.chr1.2252	arginine/serine-rich splicing factor	1917099
Rp.chr3.1151	venom carboxylesterase-6-like	1881202
Rp.chr3.1152	venom carboxylesterase-6-like	1881202
Rp.chr5.0582	beta-ureidopropionase	1.87932e+06
Rp.chr2.2578	phospholipase D3-like isoform X2	1.86677e+06
Rp.chr3.0556	dnaJ homolog subfamily C member 1	1865226
Rp.chr2.1334	E3 UFM1-protein ligase 1 homolog	1.86154e+06
Rp.chr4.1249	protein RER1 isoform X1	1.85426e+06
Rp.chr2.1647	phosphoglucomutase isoform X2	1853634
Rp.chr5.0112	acylamino-acid-releasing enzyme-like isoform X1	1.8522e+06
Rp.chr3.0300	uncharacterized protein LOC112211554	1.83373e+06
Rp.chr5.0376	mitochondrial proton/calcium exchanger protein-like	1829162
Rp.chr5.2353	mitochondrial proton/calcium exchanger protein-like	1829162
Rp.chr5.1817	venom carboxylesterase-6-like	1.82359e+06
Rp.chr5.0963	rhodanese domain-containing protein CG4456-like isoform X2	1.80706e+06
Rp.chr1.3541	DNA-(apurinic or apyrimidinic site) lyase	1.80681e+06
Rp.chr3.0822	lysosomal aspartic protease-like	1.80625e+06
Rp.chr2.1942	-	1.79922e+06
Rp.chr4.0863	-	1.79922e+06
Rp.chr3.2095	small ubiquitin-related modifier 2	1.78448e+06
Rp.chr2.3057	splicing factor U2AF 50 kDa subunit isoform X3	1783494
Rp.chr1.3054	cathepsin B isoform X1	1776839
Rp.chr4.2008	phospholysine phosphohistidine inorganic pyrophosphate phosphatase	1.77065e+06
Rp.chr4.2202	2-hydroxyacyl-CoA lyase 1 isoform X1	1.76149e+06
Rp.chr3.2578	importin subunit alpha-3	1752077
Rp.chr4.1926	leucine--tRNA ligase, cytoplasmic	1.71618e+06
Rp.chr5.0951	beta-centractin; PREDICTED: actin-related protein 1	1.69534e+06
Rp.chr4.0309	protein BCCIP homolog	1.6881e+06
Rp.chr1.1180	gephyrin	1.68218e+06
Rp.chr2.3043	trafficking protein particle complex subunit 3	1.63839e+06
Rp.chr2.2749	protein singed	1.63654e+06
Rp.chr2.1473	serine/arginine-rich splicing factor 1A	1.62334e+06
Rp.chr2.0377	ribosomal protein S5a	1.6194e+06
Rp.chr3.0474	uncharacterized protein LOC106689384 isoform X2	1.58939e+06
Rp.chr1.3347	chaoptin	1.5811e+06
Rp.chr4.1333	protein artichoke	1.5811e+06
Rp.chr4.0314	short/branched chain specific acyl-CoA dehydrogenase, mitochondrial	1.57742e+06
Rp.chr5.1988	26S proteasome regulatory subunit 4	1.56347e+06
Rp.chr5.2069	15-hydroxyprostaglandin dehydrogenase	1.55826e+06
Rp.chr1.3562	RNA-binding protein Rsf1-like; hypothetical protein, partial	1.5465e+06
Rp.chr4.2312	probable dynactin subunit 2	1.50168e+06
Rp.chr5.1015	endocuticle structural glycoprotein SgAbd-8-like isoform X1	1.4698e+06
Rp.chr5.2728	-	1.467e+06
Rp.chr1.3590	ensconsin isoform X1; MAP7 domain-containing protein 2 isoform X6	1.45503e+06
Rp.chr1.0655	PREDICTED: uncharacterized protein LOC109031548	1.44972e+06
Rp.chr1.0217	-	1443318
Rp.chr2.2667	cytochrome b-c1 complex subunit Rieske, mitochondrial	1.44327e+06
Rp.chr1.3962	succinate--CoA ligase	1.43994e+06
Rp.chr3.0071	selenoprotein F-like	1436820
Rp.chr4.2619	farnesol dehydrogenase-like	1.42182e+06
Rp.chr1.1724	T-complex protein 1 subunit delta	1410096
Rp.chr2.1926	vitellogenin	1.40867e+06
Rp.chr2.1203	serine hydroxymethyltransferase isoform X2	1.40681e+06
Rp.chr1.1565	eukaryotic translation initiation factor 3 subunit J	1.40294e+06
Rp.chr2.0936	inosine-5&apos;-monophosphate dehydrogenase 1 isoform X1	1.38802e+06
Rp.chr1.1643	vacuolar H[+] ATPase subunit	1.38573e+06
Rp.chr1.3372	succinate dehydrogenase	1.38495e+06
Rp.chr1.3373	succinate dehydrogenase	1.38495e+06
Rp.chr5.0982	papilin isoform X2	1378822
Rp.chr4.2129	adventurous-gliding motility protein Z-like isoform X1; mucin-17-like isoform X3	1.37741e+06
Rp.chr3.0994	sideroflexin-3	1.37549e+06
Rp.chr4.2036	endoplasmic reticulum resident protein 44	1.36676e+06
Rp.chr3.2013	pterin-4-alpha-carbinolamine dehydratase	1.35792e+06
Rp.chr5.1737	uncharacterized protein LOC106681212	1.3395e+06
Rp.chr3.2382	DEAD-box helicase Dbp80-like	1.33601e+06
Rp.chr2.1552	heterogeneous nuclear ribonucleoprotein	1.32334e+06
Rp.chr3.1975	aminoacylase, putative	1309578
Rp.chr3.2204	rRNA 2&apos;-O-methyltransferase fibrillarin isoform X2	1.29214e+06
Rp.chr1.1069	protein sly1 homolog	1.28783e+06
Rp.chr1.2734	poly(rC)-binding protein 3 isoform X1	1252276
Rp.chr2.1969	protein odr-4 homolog	1.24277e+06
Rp.chr2.1130	ubiquitin-fold modifier-conjugating enzyme 1	1.23996e+06
Rp.chr2.0765	sulfhydryl oxidase 1-like	1.23821e+06
Rp.chr4.1385	CDGSH iron-sulfur domain-containing protein 2 homolog	1.23354e+06
Rp.chr2.1167	venom serine carboxypeptidase-like	1.22664e+06
Rp.chr3.2340	trifunctional purine biosynthetic protein adenosine-3	1.22149e+06
Rp.chr4.1642	transcriptional regulator ATRX	1.21885e+06
Rp.chr3.0753	cleavage and polyadenylation specificity factor subunit 5-like isoform X1	1215838
Rp.chr1.1084	eukaryotic translation initiation factor 1A	1.19166e+06
Rp.chr5.0706	eukaryotic translation initiation factor 1A	1.19166e+06
Rp.chr2.2745	cytochrome b-c1 complex subunit 8	1.18998e+06
Rp.chr2.0842	uncharacterized protein LOC112211554	1.18525e+06
Rp.chr1.1677	leucine-rich PPR motif-containing protein, mitochondrial	1.17433e+06
Rp.chr2.1273	uncharacterized protein LOC106687657 isoform X3	1161030
Rp.chr5.1071	phosphatidylinositol 5-phosphate 4-kinase type-2 alpha	1.16051e+06
Rp.chr1.1035	lysosomal Pro-X carboxypeptidase	1.1496e+06
Rp.chr5.1711	hydroxyacylglutathione hydrolase	1.14568e+06
Rp.chr2.0035	thioredoxin-related transmembrane protein 1	1145543
Rp.chr1.4568	alpha-1,3/1,6-mannosyltransferase ALG2	1.14318e+06
Rp.chr5.2496	NADH dehydrogenase	1.14042e+06
Rp.chr3.0056	succinyl-CoA:3-ketoacid-coenzyme A transferase, mitochondrial	1100733
Rp.chr5.0902	bax inhibitor	1.08814e+06
Rp.chr2.2957	pseudouridylate synthase 7 homolog isoform X2	1087785
Rp.chr3.1343	uncharacterized protein LOC106678547 isoform X1	1.08616e+06
Rp.chr5.0559	succinate--CoA ligase	1.07653e+06
Rp.chr5.2279	alpha-tocopherol transfer protein-like	1.0595e+06
Rp.chr3.2294	ras-related protein Ral-a	1.05455e+06
Rp.chr1.3670	pyruvate dehydrogenase	1.037e+06
Rp.chr4.1056	PC4 and SFRS1-interacting protein-like	1.02644e+06
Rp.chr1.3482	lysosomal aspartic protease	1.00997e+06
Rp.chr4.0197	26S protease regulatory subunit 7	989036
Rp.chr1.3782	V-type proton ATPase subunit E	967193
Rp.chr2.3059	4-coumarate--CoA ligase 1-like	965858
Rp.chr3.1747	innexin inx3	961461
Rp.chr5.2044	tripeptidyl-peptidase 2 isoform X1	931387
Rp.chr2.0296	NADH dehydrogenase	923954
Rp.chr1.1989	signal recognition particle receptor subunit alpha homolog	920595
Rp.chr4.0776	FUN14 domain-containing protein 2-like isoform X2	919162
Rp.chr5.1733	eukaryotic initiation factor 4A-III	912220
Rp.chr5.0693	NADH dehydrogenase	911400
Rp.chr5.1507	GDP-L-fucose synthase	902117
Rp.chr3.1889	fibronectin type-III domain-containing protein 3a isoform X4	889443
Rp.chr4.0621	cytochromeP450	873339
Rp.chr5.1991	syntaxin-7	871993
Rp.chr5.2756	tubulin alpha chain	870581
Rp.chr1.1442	transmembrane emp24 domain-containing protein 3	861718
Rp.chr1.2720	protein ROP isoform X1; syntaxin binding protein-1,2,3	859009
Rp.chr2.2783	cytosolic purine 5&apos;-nucleotidase isoform X2	856938
Rp.chr2.0813	sulfotransferase, partial	835131
Rp.chr4.0774	prolyl endopeptidase isoform X1	830886
Rp.chr1.2020	fructose-1,6-bisphosphatase 1-like	829789
Rp.chr1.4322	methylcrotonoyl-CoA carboxylase subunit alpha, mitochondrial	818858
Rp.chr2.0343	pyruvate carboxylase, mitochondrial	818858
Rp.chr5.0864	EKC/KEOPS complex subunit TP53RK; TP53-regulating kinase	817116
Rp.chr1.1368	sulfotransferase	801686
Rp.chr4.1453	probable isocitrate dehydrogenase	798595
Rp.chr2.0534	protein enhancer of sevenless 2B	796393
Rp.chr3.0833	protein unzipped	794020
Rp.chr1.2419	probable pseudouridine-5&apos;-phosphatase	793076
Rp.chr1.1100	GMP synthase	787674
Rp.chr5.0632	TAR DNA-binding protein 43 isoform X1	785525
Rp.chr2.1566	ribosomal protein L35	764689
Rp.chr5.2171	NADH-ubiquinone oxidoreductase 49 kDa subunit-like	764161
Rp.chr2.1917	mannose-1-phosphate guanyltransferase beta	753431
Rp.chr1.0427	aminopeptidase N-like	741079
Rp.chr1.0143	-	719099
Rp.chr2.0245	PREDICTED: larval cuticle protein A2B	719099
Rp.chr5.1122	sepiapterin reductase	715115
Rp.chr5.0007	GTP-binding protein 128up	669683
Rp.chr1.3884	delta-aminolevulinic acid dehydratase	616089
Rp.chr2.0109	cytochromeP450	568234
Rp.chr1.1291	ER membrane protein complex subunit 1 isoform X1	567895
Rp.chr1.3855	glutathionetransferase	560338
Rp.chr3.0113	PDZ domain-containing protein GIPC1	536362
Rp.chr1.2114	prefoldin subunit 3	481742
Rp.chr4.1915	eukaryotic translation initiation factor 3 subunit C	465208
Rp.chr3.0567	Golgi integral membrane protein 4 isoform X1	434876
Rp.chr4.0381	RISC-loading complex subunit tarbp2-like isoform X1	425920
Rp.chr3.1532	uncharacterized protein LOC106681653 isoform X1	398771
Rp.chr2.1774	alcohol dehydrogenase	357304
Rp.chr3.1167	endoplasmic reticulum-Golgi intermediate compartment protein 3	343792
Rp.chr2.2011	26S protease regulatory subunit 6b	286060
Rp.chr1.0980	histone H2A	253629
