# Supplementary material for: Identification of Riptortus pedestris Salivary Proteins and Their Roles in Inducing Plant Defenses
Source: Biology (Basel). 2021 Aug 5;10(8):753. doi: 10.3390/biology10080753 (PMC8389542; doi:10.3390/biology10080753)
Supplement: Supplementary file 1 [file biology-10-00753-s001.zip › Table S6.xlsx]

## Sheet: Table S6
Table S6 Salivary proteins commonly identified in different arthropod species 1
Gene name	Gene ID in Riptortus pedestris	Planthoppers			Aphids							Whitefly	Lepidopteran species				Heteroptera species						Spider mites
		nil	las	sof	acp	mae	myp	din	scg	mev	scc	bet	hem	hez	spf	trn	pah	rhp	trl	trp	tri	hah	tet	teu	tee
serine protease	Rp.chr1.3515; Rp.chr1.3849; Rp.chr1.3852; Rp.chr1.4288; Rp.chr1.4289; Rp.chr3.0631; Rp.chr3.2367; Rp.chr4.0188; Rp.chr4.0191; Rp.chr4.0300; Rp.chr4.0324; Rp.chr4.0426; Rp.chr4.1821; Rp.chr5.0249; Rp.scaffold.137; Rp.chr4.0293	+	+	+	-	-	-	-	-	-	-	-	+	+	+	-	+	-	-	+	-	+	+	+	+
lipase	Rp.chr1.3206; Rp.chr5.1873; Rp.chr5.1874	-	-	-	-	+	-	-	-	-	-	-	-	-	-	-	-	-	-	-	-	-	-	-	-
carboxypeptidase B	Rp.chr1.3861; Rp.chr1.3864	-	+	-	-	-	-	-	-	-	-	-	+	-	-	-	-	-	-	-	-	+	-	-	-
protein yellow	Rp.chr4.2528; Rp.chr2.2904; Rp.chr2.3317	-	-	-	-	-	-	-	-	-	-	-	+	-	+	-	-	-	-	-	-	-	-	-	-
amylase	Rp.chr3.2147	+	-	-	-	-	-	-	-	-	-	-	-	-	-	-	-	-	-	-	-	+	-	-	+
inositol polyphosphate phosphatase	Rp.chr3.0512	-	-	+	-	+	-	-	-	-	-	-	-	-	-	-	-	-	-	-	-	-	-	-	-
lectin	Rp.chr1.4380	-	-	-	-	-	-	-	-	-	-	-	-	-	-	-	-	-	+	-	-	-	-	-	-
1 nil, Nilaparvata lugens; las, Laodelphax striatellus; sof, Sogatella furcifera; bet, Bemisia tabaci; acp, Acyrthosiphon pisum; mae, Macrosiphum euphorbiae; myp, Myzus persicae; din, Diuraphis noxia; scg, Schizaphis graminum; mev, Megoura viciae; scc, Schlechtendalia chinensis; hem, Heliconius_melpomene; hez, Helicoverpa zea; spf, Spodoptera frugiperda; trn,Trichoplusia ni; pah, Panstrongylus he…
